# Supplementary material for: Widespread modulation of gene expression by copy number variation in skeletal muscle
Source: Sci Rep. 2018 Jan 23;8:1399. doi: 10.1038/s41598-018-19782-4 (PMC5780461; doi:10.1038/s41598-018-19782-4)
Supplement: Supplementary file 2 — Additional File 2 [file 41598_2018_19782_MOESM2_ESM.xlsx]

## Sheet: Supplementary_Table_S1
ENSEMBL	SYMBOL	ORTHOLOG	GENENAME	POS	PVALUE	PHENO
ENSBTAG00000019588	BLA-DQB		MHC class II antigen	chr23:25855146-25863045	0.000008034
ENSBTAG00000020116	JSP.1		MHC Class I JSP.1	chr23:28469735-28473401	0.0004986
ENSBTAG00000037605	LOC100848815	HLA-DQA1 (Homo sapiens, 80%)	major histocompatibility complex, class II, DQ alpha 1	chr23:25426330-25430097	0.002125	MUFA, SFA
ENSBTAG00000002416	LOC507055	GBP7 (Macaca mulatta, 70%)	guanylate-binding protein 7-like	chr3:54905023-54951326	0.003487	SFA, MUFA, DMI, potassium, zinc
ENSBTAG00000003352	NA	HLA-DOB (Bos taurus, 63%)	major histocompatibility complex, class II, DO beta	chr23:25423551-25424597	0.004639
ENSBTAG00000045751	LOC100337053	ABCC4 (Bos taurus, 73%)	ATP Binding Cassette Subfamily C Member 4-like	chr12:72065148-72204484	0.006506	SFA, PUFA, MUFA, ADG, FC
ENSBTAG00000009656	BOLA-DQA2		major histocompatibility complex, class II, DQ alpha 2	chr23:25351283-25356959	0.008527	ADG, MUFA, PUFA
ENSBTAG00000037937	NA	GVIN1 (Mus musculus, 70%)	GTPase, very large interferon inducible 1	chr15:46854183-46858574	0.01333
ENSBTAG00000004318	ARL3		ADP ribosylation factor like GTPase 3	chr26:23563111-23761992	0.01509	PUFA
ENSBTAG00000038625	LOC100336669	GBP4 (Homo sapiens, 70%)	guanylate-binding protein 4-like	chr3:54828097-54848274	0.0283	SFA, MUFA, DMI, potassium, zinc
ENSBTAG00000002069	BOLA		MHC class I heavy chain	chr23:28502524-28506312	0.03325	FE, FC, MUFA, ADG
ENSBTAG00000031160	IGLL1		immunoglobulin lambda-like polypeptide 1	chr17:72826680-73152862	0.05393
ENSBTAG00000004443	NA		GTPase, very large interferon inducible 1 (protein family annotation)	chr15:46852254-46853210	0.05726
ENSBTAG00000014947	PTPN13		protein tyrosine phosphatase, non-receptor type 13	chr6:103374250-103511357	0.06587
ENSBTAG00000019488	USP6NL		USP6 N-terminal like	chr13:12778211-12833138	0.08424
ENSBTAG00000008617	CSTF3		cleavage stimulation factor, 3' pre-RNA, subunit 3	chr15:64517451-64584245	0.09231
ENSBTAG00000004551	RHOT2		ras homolog family member T2	chr25:547440-552281	0.09723
ENSBTAG00000014529	LOC507055	GBP7 (Mus musculus, 67%)	guanylate-binding protein 7	chr3:54643139-54683050	0.09756
ENSBTAG00000011966	LAMC1		laminin subunit gamma 1	chr16:65545497-65662819	0.1039
ENSBTAG00000037991	LOC506989	MRPL17 (Sus scrofa, 61%)	mitochondrial ribosomal protein L17-like	chr15:46902643-46904084	0.198
ENSBTAG00000027181	LAMA3		Laminin subunit alpha 3	chr24:33072942-33324798	0.2317
ENSBTAG00000015073	ISPD		isoprenoid synthase domain containing	chr4:24492021-24886037	0.2357
ENSBTAG00000024647	LOC781004	CFH (Homo sapiens, 62%)	complement factor H-like	chr16:5600155-5959906	0.2369
ENSBTAG00000011626	ATP2C1		ATPase, Ca++ transporting, type 2C, member 1	chr1:140368053-140522639	0.2377
ENSBTAG00000014707	ISG15		ISG15 ubiquitin-like modifier	chr16:52714627-52715665	0.2416
ENSBTAG00000003049	MICALL2		MICAL-like 2	chr25:42015483-42035250	0.2841
ENSBTAG00000010437	MKLN1		muskelin 1	chr4:95807761-96016756	0.3091
ENSBTAG00000019006	WDR24		WD repeat domain 24	chr25:562574-567722	0.3325
ENSBTAG00000013191	AGRN		agrin	chr16:52674207-52712338	0.346
ENSBTAG00000005869	SENP6		SUMO1/sentrin specific peptidase 6	chr9:15453771-15587698	0.3541
ENSBTAG00000033672	LOC100139040		jmjC domain-containing protein 8	chr25:560782-562400	0.3591
ENSBTAG00000003124	MFSD14B		major facilitator superfamily domain containing 14B	chr8:30529-228065	0.3723
ENSBTAG00000037634	NA	GBP2 (Sus scrofa, 74%)	NA	chr3:54587049-54609180	0.3866
ENSBTAG00000014402	GIMAP8		GTPase, IMAP family member 8	chr4:113675460-113697512	0.3966
ENSBTAG00000039520	SIRPB1		signal-regulatory protein beta 1	chr13:53903061-53988803	0.4114
ENSBTAG00000038330	LOC516108		CG2446-like	chr25:556860-558249	0.413
ENSBTAG00000012377	ECHDC3		enoyl-CoA hydratase domain containing 3	chr13:12576391-12590757	0.4246
ENSBTAG00000046971	NA		NA	chr11:5754349-5776837	0.4421
ENSBTAG00000001308	LOC522763	MYADM (Homo sapiens, 52%)	myeloid-associated differentiation marker-like	chr21:20084904-20193047	0.5209
ENSBTAG00000040580	LOC618633	MYADM (Homo sapiens, 45%)	myeloid-associated differentiation marker-like	chr21:20155590-20163194	0.5212
ENSBTAG00000033677	WDR90		WD repeat domain 90	chr25:584211-598822	0.5272
ENSBTAG00000046041	LOC100299180	ABCC4 (Bos taurus, 75%)	multidrug resistance-associated protein 4	chr12:73574462-73704802	0.5419
ENSBTAG00000037440	NA		zinc finger (protein family)	chr18:59195356-59229063	0.5531
ENSBTAG00000038128	BOLA-DQA5		major histocompatibility complex, class II, DQ alpha 5	chr23:25404020-25411643	0.569
ENSBTAG00000006851	LOC509972	CLEC2D (Sus scrofa, 50%)	C-type lectin domain family 2 member D11-like	chr5:100570907-100588613	0.5974
ENSBTAG00000019136	STUB1		STIP1 homology and U-box containing protein 1, E3 ubiquitin protein ligase	chr25:558378-560734	0.609
ENSBTAG00000024272	LOC510382	GBP4 (Homo sapiens, 68%)	guanylate-binding protein 4-like	chr3:54790802-54816647	0.6995
ENSBTAG00000038233	LOC507055	GBP4 (Homo sapiens, 66%)	guanylate-binding protein 4-like	chr3:54392284-54426433	0.7373
ENSBTAG00000047764	LOC530437	ABCC4 (Bos taurus, 74%)	multidrug resistance-associated protein 4	chr12:73890112-73977633	0.7387
ENSBTAG00000021077	BOLA-DQB		major histocompatibility complex, class II, DQ beta	chr23:25375270-25388620	0.7617
ENSBTAG00000027213	NA	RPL10A (Bos taurus, 97%)	60S ribosomal protein L10a	chr1:105171799-105172518	0.7885
ENSBTAG00000021291	STXBP6		syntaxin binding protein 6	chr21:35415163-35655955	0.7911
ENSBTAG00000017284	RHBDL1		rhomboid, veinlet-like 1 (Drosophila)	chr25:555010-556679	0.8264
ENSBTAG00000012026	LOC784451	CLEC2D (Sus scrofa, 57%)	C-type lectin domain family 2 member H	chr5:100623083-100641927	0.8329
ENSBTAG00000046561	LCORL		ligand dependent nuclear receptor corepressor like	chr6:38840894-38992112	0.8464
ENSBTAG00000007806	MTPN		myotrophin	chr4:100550308-100626568	0.8585
ENSBTAG00000000432	TRAC		T-cell receptor alpha constant	chr10:22106909-23304334	0.8912
ENSBTAG00000000081	COL4A3BP		collagen type IV alpha 3 binding protein	chr10:6725117-6853171	0.9248
ENSBTAG00000018130	MAP2		microtubule associated protein 2	chr2:97843887-97988140	0.9515
ENSBTAG00000014336	WBP1L		WW domain binding protein 1-like	chr26:23674348-23684808	0.9609
ENSBTAG00000025903	GLDC		glycine dehydrogenase (decarboxylating)	chr8:38468513-38557736	0.9702

## Sheet: Supplementary_Table_S2
CNVR	GENE	logFC	PValue	Adj.PValue
CNVR_828	ENSBTAG00000012987	0.693	9.306e-11	2.422e-07
CNVR_1802	ENSBTAG00000012987	0.689	1.507e-10	3.92e-07
CNVR_1869	ENSBTAG00000015980	1.304	1.84e-10	4.766e-07
CNVR_1725	ENSBTAG00000012987	0.513	1.453e-09	3.845e-06
CNVR_129	ENSBTAG00000002688	-0.49	1.51e-09	3.905e-06
CNVR_2461	ENSBTAG00000007109	0.731	5.74e-09	1.499e-05
CNVR_1697	ENSBTAG00000012866	1.26	1.179e-08	3.077e-05
CNVR_2440	ENSBTAG00000012987	0.54	1.198e-08	3.136e-05
CNVR_1723	ENSBTAG00000001030	0.233	2.243e-08	5.785e-05
CNVR_828	ENSBTAG00000018828	0.407	6.293e-08	8.19e-05
CNVR_1869	ENSBTAG00000012012	0.505	1.189e-07	0.0001122
CNVR_1869	ENSBTAG00000003758	0.706	1.3e-07	0.0001122
CNVR_1723	ENSBTAG00000018449	0.283	1.442e-07	0.00013
CNVR_1723	ENSBTAG00000015258	0.341	1.512e-07	0.00013
CNVR_129	ENSBTAG00000015794	0.65	1.017e-07	0.0001315
CNVR_2440	ENSBTAG00000007109	0.633	1.048e-07	0.0001372
CNVR_1725	ENSBTAG00000018272	0.557	1.297e-07	0.0001716
CNVR_1723	ENSBTAG00000021798	0.285	3.007e-07	0.0001897
CNVR_1723	ENSBTAG00000012653	0.244	4.062e-07	0.0001897
CNVR_1723	ENSBTAG00000011532	0.379	4.414e-07	0.0001897
CNVR_2461	ENSBTAG00000040028	0.444	2.845e-07	0.0002165
CNVR_2461	ENSBTAG00000012987	0.528	3.637e-07	0.0002165
CNVR_2461	ENSBTAG00000018663	0.58	4.048e-07	0.0002165
CNVR_2461	ENSBTAG00000000642	0.368	4.144e-07	0.0002165
CNVR_1723	ENSBTAG00000019167	0.212	5.886e-07	0.0002169
CNVR_1802	ENSBTAG00000018449	0.47	2.975e-07	0.0002249
CNVR_1802	ENSBTAG00000007109	0.712	3.308e-07	0.0002249
CNVR_1802	ENSBTAG00000018272	0.691	3.589e-07	0.0002249
CNVR_1802	ENSBTAG00000018663	0.628	4.666e-07	0.0002249
CNVR_1802	ENSBTAG00000012970	0.506	5.188e-07	0.0002249
CNVR_1802	ENSBTAG00000011532	0.626	7.099e-07	0.0002407
CNVR_1802	ENSBTAG00000010696	0.435	7.402e-07	0.0002407
CNVR_1802	ENSBTAG00000010720	0.52	9.331e-07	0.0002627
CNVR_1802	ENSBTAG00000010360	0.468	1.04e-06	0.0002627
CNVR_1802	ENSBTAG00000003741	0.567	1.111e-06	0.0002627
CNVR_1802	ENSBTAG00000015273	0.407	1.24e-06	0.0002688
CNVR_727	ENSBTAG00000012102	0.366	1.064e-07	0.0002844
CNVR_2461	ENSBTAG00000025803	0.503	6.864e-07	0.0002988
CNVR_725	ENSBTAG00000012866	-1.206	1.294e-07	0.0003397
CNVR_727	ENSBTAG00000003956	0.467	2.741e-07	0.0003663
CNVR_129	ENSBTAG00000018449	0.353	6.027e-07	0.0004232
CNVR_129	ENSBTAG00000014966	0.31	9.653e-07	0.0004232
CNVR_129	ENSBTAG00000013347	0.541	9.67e-07	0.0004232
CNVR_129	ENSBTAG00000007952	0.303	9.82e-07	0.0004232
CNVR_129	ENSBTAG00000021798	0.36	1.167e-06	0.0004311
CNVR_1723	ENSBTAG00000002688	-0.293	1.488e-06	0.0004401
CNVR_1723	ENSBTAG00000021512	0.282	1.536e-06	0.0004401
CNVR_1869	ENSBTAG00000009580	0.532	8.503e-07	0.0004409
CNVR_1869	ENSBTAG00000045728	1.001	8.512e-07	0.0004409
CNVR_1802	ENSBTAG00000014417	0.558	2.589e-06	0.0005012
CNVR_1802	ENSBTAG00000027629	0.533	2.698e-06	0.0005012
CNVR_51	ENSBTAG00000012866	1.259	1.979e-07	0.0005169
CNVR_1724	ENSBTAG00000031295	-0.46	2.639e-07	0.0005276
CNVR_1724	ENSBTAG00000002688	-0.363	4.096e-07	0.0005276
CNVR_1723	ENSBTAG00000009554	0.224	2.059e-06	0.000531
CNVR_1723	ENSBTAG00000013347	0.405	2.431e-06	0.00057
CNVR_1724	ENSBTAG00000018449	0.313	6.676e-07	0.0005732
CNVR_2440	ENSBTAG00000006422	0.368	9.928e-07	0.000574
CNVR_2440	ENSBTAG00000008105	0.584	1.069e-06	0.000574
CNVR_2440	ENSBTAG00000024929	0.598	1.365e-06	0.000574
CNVR_2440	ENSBTAG00000017804	0.513	1.534e-06	0.000574
CNVR_2440	ENSBTAG00000006070	0.263	1.563e-06	0.000574
CNVR_2440	ENSBTAG00000019388	0.42	1.754e-06	0.000574
CNVR_1723	ENSBTAG00000046176	0.302	2.674e-06	0.0005747
CNVR_2461	ENSBTAG00000019167	0.322	1.709e-06	0.0005978
CNVR_2461	ENSBTAG00000000411	0.319	1.831e-06	0.0005978
CNVR_2440	ENSBTAG00000016378	0.294	2.335e-06	0.0006131
CNVR_2440	ENSBTAG00000019851	0.323	2.537e-06	0.0006131
CNVR_2440	ENSBTAG00000018663	0.51	2.576e-06	0.0006131
CNVR_2440	ENSBTAG00000003264	0.347	2.999e-06	0.0006164
CNVR_2440	ENSBTAG00000000411	0.291	3.213e-06	0.0006164
CNVR_2440	ENSBTAG00000004452	0.293	3.296e-06	0.0006164
CNVR_1723	ENSBTAG00000018663	0.351	3.145e-06	0.0006212
CNVR_1723	ENSBTAG00000010360	0.262	3.372e-06	0.0006212
CNVR_727	ENSBTAG00000021744	0.401	7.651e-07	0.000623
CNVR_727	ENSBTAG00000013084	0.368	9.323e-07	0.000623
CNVR_727	ENSBTAG00000007109	0.585	1.453e-06	0.0006327
CNVR_727	ENSBTAG00000000642	0.327	1.545e-06	0.0006327
CNVR_727	ENSBTAG00000018663	0.517	1.877e-06	0.0006327
CNVR_727	ENSBTAG00000009915	0.26	2.262e-06	0.0006327
CNVR_727	ENSBTAG00000016378	0.292	2.335e-06	0.0006327
CNVR_727	ENSBTAG00000013212	0.266	2.367e-06	0.0006327
CNVR_727	ENSBTAG00000001817	0.519	2.66e-06	0.0006464
CNVR_2440	ENSBTAG00000021157	0.292	3.964e-06	0.0006919
CNVR_2461	ENSBTAG00000001604	0.492	3.225e-06	0.0007217
CNVR_2461	ENSBTAG00000030805	0.532	3.28e-06	0.0007217
CNVR_2461	ENSBTAG00000019177	0.42	3.536e-06	0.0007217
CNVR_2461	ENSBTAG00000030578	0.469	4.088e-06	0.0007217
CNVR_2461	ENSBTAG00000009098	0.36	4.099e-06	0.0007217
CNVR_2461	ENSBTAG00000001795	0.366	4.847e-06	0.0007217
CNVR_2461	ENSBTAG00000003476	0.403	4.872e-06	0.0007217
CNVR_2461	ENSBTAG00000021134	0.342	5.098e-06	0.0007217
CNVR_2461	ENSBTAG00000014366	0.391	5.102e-06	0.0007217
CNVR_2461	ENSBTAG00000001817	0.542	5.136e-06	0.0007217
CNVR_2461	ENSBTAG00000038409	0.433	5.397e-06	0.0007217
CNVR_2461	ENSBTAG00000019851	0.337	5.526e-06	0.0007217
CNVR_2461	ENSBTAG00000009034	0.253	6.022e-06	0.000749
CNVR_1802	ENSBTAG00000001030	0.334	4.709e-06	0.0008165
CNVR_2461	ENSBTAG00000006422	0.366	7.137e-06	0.0008474
CNVR_828	ENSBTAG00000012970	0.492	1.137e-06	0.0008525
CNVR_828	ENSBTAG00000016006	0.408	1.31e-06	0.0008525
CNVR_1802	ENSBTAG00000021337	0.373	5.349e-06	0.0008695
CNVR_2440	ENSBTAG00000011656	0.256	5.514e-06	0.0009009
CNVR_2440	ENSBTAG00000006464	0.307	6.217e-06	0.0009009
CNVR_2440	ENSBTAG00000007952	0.315	6.297e-06	0.0009009
CNVR_2440	ENSBTAG00000013929	0.81	6.538e-06	0.0009009
CNVR_727	ENSBTAG00000001708	0.358	4.408e-06	0.0009151
CNVR_727	ENSBTAG00000046837	0.374	5.224e-06	0.0009151
CNVR_727	ENSBTAG00000003741	0.464	5.672e-06	0.0009151
CNVR_727	ENSBTAG00000021512	0.394	5.83e-06	0.0009151
CNVR_727	ENSBTAG00000016037	0.397	6.239e-06	0.0009151
CNVR_727	ENSBTAG00000019780	0.313	6.675e-06	0.0009151
CNVR_727	ENSBTAG00000012987	0.441	6.765e-06	0.0009151
CNVR_727	ENSBTAG00000016264	0.398	6.776e-06	0.0009151
CNVR_727	ENSBTAG00000003543	0.381	6.847e-06	0.0009151
CNVR_1723	ENSBTAG00000004553	-0.335	5.587e-06	0.0009307
CNVR_1723	ENSBTAG00000010720	0.287	5.977e-06	0.0009307
CNVR_1723	ENSBTAG00000018108	0.266	6.135e-06	0.0009307
CNVR_727	ENSBTAG00000008480	0.317	7.589e-06	0.0009347
CNVR_727	ENSBTAG00000004738	0.308	7.809e-06	0.0009347
CNVR_727	ENSBTAG00000000647	0.489	8.043e-06	0.0009347
CNVR_1723	ENSBTAG00000009435	0.22	6.675e-06	0.0009564
CNVR_2440	ENSBTAG00000008480	0.319	7.319e-06	0.0009581
CNVR_1802	ENSBTAG00000001817	0.577	6.651e-06	0.0009765
CNVR_1802	ENSBTAG00000000684	0.408	7.057e-06	0.0009765
CNVR_1802	ENSBTAG00000023933	0.374	7.571e-06	0.0009765
CNVR_1802	ENSBTAG00000004738	0.362	7.655e-06	0.0009765
CNVR_1802	ENSBTAG00000003476	0.428	8.32e-06	0.0009765
CNVR_1802	ENSBTAG00000046176	0.491	8.443e-06	0.0009765
CNVR_1802	ENSBTAG00000021157	0.33	8.655e-06	0.0009765
CNVR_1802	ENSBTAG00000045548	0.448	9.031e-06	0.0009765
CNVR_1802	ENSBTAG00000037400	0.476	9.386e-06	0.0009765
CNVR_727	ENSBTAG00000008105	0.537	8.821e-06	0.0009824
CNVR_1802	ENSBTAG00000000642	0.355	9.86e-06	0.0009864
CNVR_1869	ENSBTAG00000020309	-0.274	2.311e-06	0.0009976
CNVR_2440	ENSBTAG00000000647	0.49	8.153e-06	0.001016
CNVR_727	ENSBTAG00000001795	0.331	9.637e-06	0.00103
CNVR_727	ENSBTAG00000007215	0.374	1.012e-05	0.00104
CNVR_2440	ENSBTAG00000019838	0.238	8.876e-06	0.001056
CNVR_2461	ENSBTAG00000008421	0.372	9.852e-06	0.001079
CNVR_2461	ENSBTAG00000011639	0.352	9.91e-06	0.001079
CNVR_1723	ENSBTAG00000013112	-0.282	8.026e-06	0.001089
CNVR_2440	ENSBTAG00000007215	0.373	1.017e-05	0.001158
CNVR_1802	ENSBTAG00000018905	0.418	1.219e-05	0.001174
CNVR_2440	ENSBTAG00000016254	0.303	1.086e-05	0.001185
CNVR_2440	ENSBTAG00000011639	0.326	1.136e-05	0.00119
CNVR_2461	ENSBTAG00000016170	0.433	1.144e-05	0.001195
CNVR_1802	ENSBTAG00000022022	0.466	1.288e-05	0.001196
CNVR_727	ENSBTAG00000021134	0.305	1.258e-05	0.001245
CNVR_828	ENSBTAG00000046545	0.442	2.399e-06	0.001249
CNVR_2461	ENSBTAG00000013084	0.356	1.255e-05	0.001261
CNVR_828	ENSBTAG00000018272	0.644	3.072e-06	0.001275
CNVR_828	ENSBTAG00000006070	0.3	3.429e-06	0.001275
CNVR_1723	ENSBTAG00000018272	0.366	9.939e-06	0.001282
CNVR_727	ENSBTAG00000037493	0.29	1.432e-05	0.001305
CNVR_727	ENSBTAG00000017616	0.464	1.451e-05	0.001305
CNVR_727	ENSBTAG00000000684	0.34	1.465e-05	0.001305
CNVR_727	ENSBTAG00000003548	0.504	1.526e-05	0.001316
CNVR_828	ENSBTAG00000046176	0.504	4.063e-06	0.001318
CNVR_828	ENSBTAG00000008105	0.638	4.994e-06	0.001318
CNVR_828	ENSBTAG00000020332	0.412	5.995e-06	0.001318
CNVR_828	ENSBTAG00000037400	0.486	6.02e-06	0.001318
CNVR_828	ENSBTAG00000010125	0.503	6.077e-06	0.001318
CNVR_1802	ENSBTAG00000016197	0.352	1.482e-05	0.001329
CNVR_1802	ENSBTAG00000007217	0.353	1.534e-05	0.00133
CNVR_2461	ENSBTAG00000010720	0.432	1.378e-05	0.001331
CNVR_2461	ENSBTAG00000008480	0.333	1.466e-05	0.001331
CNVR_2461	ENSBTAG00000006084	0.397	1.478e-05	0.001331
CNVR_727	ENSBTAG00000010720	0.401	1.657e-05	0.001362
CNVR_727	ENSBTAG00000004452	0.273	1.682e-05	0.001362
CNVR_1724	ENSBTAG00000013347	0.469	2.117e-06	0.001363
CNVR_2461	ENSBTAG00000001933	0.382	1.644e-05	0.001378
CNVR_2461	ENSBTAG00000009738	0.262	1.679e-05	0.001378
CNVR_2461	ENSBTAG00000005631	0.369	1.703e-05	0.001378
CNVR_2461	ENSBTAG00000014583	0.466	1.785e-05	0.001378
CNVR_2461	ENSBTAG00000018449	0.371	1.794e-05	0.001378
CNVR_1802	ENSBTAG00000005796	0.329	1.706e-05	0.001389
CNVR_1802	ENSBTAG00000021512	0.44	1.709e-05	0.001389
CNVR_1869	ENSBTAG00000010336	0.39	3.827e-06	0.001416
CNVR_2440	ENSBTAG00000007361	0.293	1.59e-05	0.001428
CNVR_2440	ENSBTAG00000007622	0.343	1.592e-05	0.001428
CNVR_2440	ENSBTAG00000016524	0.3	1.636e-05	0.001428
CNVR_2440	ENSBTAG00000003693	0.27	1.701e-05	0.001428
CNVR_2440	ENSBTAG00000015798	0.358	1.739e-05	0.001428
CNVR_2440	ENSBTAG00000016197	0.298	1.758e-05	0.001428
CNVR_2440	ENSBTAG00000004603	0.314	1.804e-05	0.001428
CNVR_2440	ENSBTAG00000003543	0.367	1.847e-05	0.001428
CNVR_2440	ENSBTAG00000018828	0.285	1.889e-05	0.001428
CNVR_2440	ENSBTAG00000013084	0.328	1.909e-05	0.001428
CNVR_1723	ENSBTAG00000005751	0.312	1.168e-05	0.001434
CNVR_1869	ENSBTAG00000007378	-0.472	4.46e-06	0.001444
CNVR_2461	ENSBTAG00000019388	0.41	2.03e-05	0.001476
CNVR_2461	ENSBTAG00000003543	0.392	2.034e-05	0.001476
CNVR_2461	ENSBTAG00000008606	0.271	2.102e-05	0.001476
CNVR_2461	ENSBTAG00000003264	0.343	2.148e-05	0.001476
CNVR_727	ENSBTAG00000017086	0.413	1.902e-05	0.001495
CNVR_162	ENSBTAG00000040028	0.431	6.408e-07	0.001517
CNVR_162	ENSBTAG00000000411	0.32	1.671e-06	0.001517
CNVR_162	ENSBTAG00000008480	0.356	2.473e-06	0.001517
CNVR_162	ENSBTAG00000019851	0.342	3.557e-06	0.001517
CNVR_162	ENSBTAG00000037456	0.398	3.986e-06	0.001517
CNVR_162	ENSBTAG00000006070	0.272	4.314e-06	0.001517
CNVR_162	ENSBTAG00000007109	0.597	4.568e-06	0.001517
CNVR_162	ENSBTAG00000021157	0.311	4.651e-06	0.001517
CNVR_2440	ENSBTAG00000037493	0.286	2.088e-05	0.001518
CNVR_727	ENSBTAG00000021798	0.357	2.022e-05	0.00153
CNVR_727	ENSBTAG00000003094	0.294	2.06e-05	0.00153
CNVR_2440	ENSBTAG00000017574	0.32	2.239e-05	0.001561
CNVR_2440	ENSBTAG00000020756	0.26	2.284e-05	0.001561
CNVR_2440	ENSBTAG00000011351	0.253	2.325e-05	0.001561
CNVR_2440	ENSBTAG00000037400	0.391	2.473e-05	0.001585
CNVR_2440	ENSBTAG00000010383	0.364	2.483e-05	0.001585
CNVR_2440	ENSBTAG00000017616	0.45	2.555e-05	0.001593
CNVR_1723	ENSBTAG00000014966	0.212	1.362e-05	0.001597
CNVR_1723	ENSBTAG00000005796	0.191	1.434e-05	0.001608
CNVR_2461	ENSBTAG00000009554	0.319	2.436e-05	0.001631
CNVR_727	ENSBTAG00000045510	0.272	2.277e-05	0.001645
CNVR_993	ENSBTAG00000020661	1.011	6.363e-07	0.001661
CNVR_727	ENSBTAG00000008591	0.284	2.363e-05	0.001662
CNVR_828	ENSBTAG00000015273	0.378	8.322e-06	0.001666
CNVR_2440	ENSBTAG00000003390	0.262	2.743e-05	0.00167
CNVR_2440	ENSBTAG00000003956	0.389	2.817e-05	0.001676
CNVR_2461	ENSBTAG00000008350	0.53	2.568e-05	0.001677
CNVR_2440	ENSBTAG00000021134	0.294	2.893e-05	0.001683
CNVR_760	ENSBTAG00000045785	-0.459	6.36e-07	0.001684
CNVR_2440	ENSBTAG00000001189	0.248	2.983e-05	0.001695
CNVR_2440	ENSBTAG00000007430	0.3	3.043e-05	0.001695
CNVR_1802	ENSBTAG00000010125	0.464	2.192e-05	0.001728
CNVR_1	ENSBTAG00000010284	0.435	6.786e-07	0.001743
CNVR_727	ENSBTAG00000002098	0.452	2.653e-05	0.001762
CNVR_727	ENSBTAG00000004294	0.283	2.7e-05	0.001762
CNVR_727	ENSBTAG00000015743	0.395	2.724e-05	0.001762
CNVR_727	ENSBTAG00000006395	0.28	2.769e-05	0.001762
CNVR_1802	ENSBTAG00000025046	0.401	2.309e-05	0.001766
CNVR_2440	ENSBTAG00000019180	0.277	3.306e-05	0.001803
CNVR_1802	ENSBTAG00000021134	0.346	2.469e-05	0.00182
CNVR_1802	ENSBTAG00000008591	0.331	2.519e-05	0.00182
CNVR_2440	ENSBTAG00000002378	0.279	3.425e-05	0.001829
CNVR_2440	ENSBTAG00000016264	0.371	3.493e-05	0.001829
CNVR_1869	ENSBTAG00000005574	0.798	6.848e-06	0.001853
CNVR_1869	ENSBTAG00000020905	0.341	7.701e-06	0.001853
CNVR_1869	ENSBTAG00000005654	0.469	7.872e-06	0.001853
CNVR_1723	ENSBTAG00000016128	0.205	1.725e-05	0.001854
CNVR_1725	ENSBTAG00000016197	0.292	2.155e-06	0.001865
CNVR_1725	ENSBTAG00000003693	0.263	2.819e-06	0.001865
CNVR_2461	ENSBTAG00000001353	0.355	2.953e-05	0.001873
CNVR_2461	ENSBTAG00000037493	0.303	3.011e-05	0.001873
CNVR_2461	ENSBTAG00000014931	0.32	3.106e-05	0.001887
CNVR_727	ENSBTAG00000000480	0.41	3.071e-05	0.001909
CNVR_162	ENSBTAG00000046841	0.426	6.609e-06	0.001916
CNVR_727	ENSBTAG00000039851	0.311	3.193e-05	0.00193
CNVR_727	ENSBTAG00000006464	0.284	3.25e-05	0.00193
CNVR_828	ENSBTAG00000021134	0.361	1.041e-05	0.001936
CNVR_1802	ENSBTAG00000019818	0.509	2.758e-05	0.001939
CNVR_2440	ENSBTAG00000000642	0.286	3.804e-05	0.001953
CNVR_2440	ENSBTAG00000002830	0.269	3.898e-05	0.001956
CNVR_2440	ENSBTAG00000010515	0.385	3.959e-05	0.001956
CNVR_2461	ENSBTAG00000016264	0.396	3.371e-05	0.001983
CNVR_2461	ENSBTAG00000021798	0.373	3.562e-05	0.001983
CNVR_2461	ENSBTAG00000003986	0.381	3.575e-05	0.001983
CNVR_2461	ENSBTAG00000011656	0.252	3.672e-05	0.001983
CNVR_2461	ENSBTAG00000004452	0.283	3.798e-05	0.001983
CNVR_2461	ENSBTAG00000006325	0.357	3.799e-05	0.001983
CNVR_2461	ENSBTAG00000009435	0.322	3.87e-05	0.001983
CNVR_2461	ENSBTAG00000008025	0.293	3.871e-05	0.001983
CNVR_1802	ENSBTAG00000021205	0.557	2.967e-05	0.001997
CNVR_1802	ENSBTAG00000013588	0.378	2.995e-05	0.001997
CNVR_2461	ENSBTAG00000021499	0.288	3.983e-05	0.002001
CNVR_1802	ENSBTAG00000004189	0.612	3.079e-05	0.002002
CNVR_2461	ENSBTAG00000003741	0.455	4.08e-05	0.002011
CNVR_2461	ENSBTAG00000011930	0.332	4.178e-05	0.002021
CNVR_1725	ENSBTAG00000046176	0.386	4.976e-06	0.00206
CNVR_1725	ENSBTAG00000037400	0.376	5.406e-06	0.00206
CNVR_1725	ENSBTAG00000004189	0.511	5.451e-06	0.00206
CNVR_828	ENSBTAG00000018449	0.408	1.305e-05	0.002124
CNVR_828	ENSBTAG00000017851	0.478	1.371e-05	0.002124
CNVR_828	ENSBTAG00000008591	0.337	1.387e-05	0.002124
CNVR_2461	ENSBTAG00000002830	0.288	4.517e-05	0.002124
CNVR_2461	ENSBTAG00000000440	0.446	4.554e-05	0.002124
CNVR_1802	ENSBTAG00000011639	0.361	3.395e-05	0.002154
CNVR_2461	ENSBTAG00000018887	0.301	4.762e-05	0.002175
CNVR_2461	ENSBTAG00000006395	0.294	4.875e-05	0.002175
CNVR_2461	ENSBTAG00000015704	0.623	4.918e-05	0.002175
CNVR_2461	ENSBTAG00000015089	0.477	5.101e-05	0.002175
CNVR_2461	ENSBTAG00000021512	0.384	5.108e-05	0.002175
CNVR_2461	ENSBTAG00000001941	0.406	5.237e-05	0.002175
CNVR_2461	ENSBTAG00000021337	0.308	5.325e-05	0.002175
CNVR_2461	ENSBTAG00000009576	0.475	5.33e-05	0.002175
CNVR_727	ENSBTAG00000030301	0.35	3.76e-05	0.002176
CNVR_727	ENSBTAG00000025277	0.349	3.826e-05	0.002176
CNVR_1802	ENSBTAG00000012749	0.298	3.515e-05	0.002177
CNVR_2440	ENSBTAG00000020332	0.319	4.624e-05	0.002201
CNVR_2440	ENSBTAG00000008237	0.311	4.624e-05	0.002201
CNVR_162	ENSBTAG00000018711	0.3	8.806e-06	0.002209
CNVR_162	ENSBTAG00000013929	0.851	9.313e-06	0.002209
CNVR_162	ENSBTAG00000010534	0.321	1.018e-05	0.002213
CNVR_727	ENSBTAG00000027629	0.407	4.062e-05	0.002217
CNVR_727	ENSBTAG00000003058	0.308	4.064e-05	0.002217
CNVR_162	ENSBTAG00000012987	0.464	1.122e-05	0.002252
CNVR_162	ENSBTAG00000006495	0.337	1.316e-05	0.002286
CNVR_162	ENSBTAG00000005181	0.532	1.394e-05	0.002286
CNVR_162	ENSBTAG00000006253	0.722	1.402e-05	0.002286
CNVR_727	ENSBTAG00000019069	0.329	4.414e-05	0.002294
CNVR_727	ENSBTAG00000021205	0.47	4.463e-05	0.002294
CNVR_727	ENSBTAG00000002452	0.317	4.517e-05	0.002294
CNVR_727	ENSBTAG00000006422	0.31	4.572e-05	0.002294
CNVR_727	ENSBTAG00000021461	0.254	4.646e-05	0.002294
CNVR_727	ENSBTAG00000015116	0.311	4.775e-05	0.002294
CNVR_727	ENSBTAG00000008218	-0.261	4.806e-05	0.002294
CNVR_1725	ENSBTAG00000007430	0.289	6.989e-06	0.002312
CNVR_1725	ENSBTAG00000007109	0.494	8.383e-06	0.002322
CNVR_1725	ENSBTAG00000012032	0.347	8.776e-06	0.002322
CNVR_727	ENSBTAG00000021685	0.351	4.969e-05	0.00233
CNVR_828	ENSBTAG00000027629	0.492	1.629e-05	0.002344
CNVR_828	ENSBTAG00000013971	0.319	1.711e-05	0.002344
CNVR_727	ENSBTAG00000005830	0.304	5.113e-05	0.002352
CNVR_727	ENSBTAG00000008186	0.376	5.192e-05	0.002352
CNVR_2461	ENSBTAG00000009676	0.348	5.866e-05	0.002357
CNVR_727	ENSBTAG00000015798	0.34	5.298e-05	0.00236
CNVR_727	ENSBTAG00000008884	0.307	5.463e-05	0.002378
CNVR_727	ENSBTAG00000034689	0.356	5.516e-05	0.002378
CNVR_2461	ENSBTAG00000016378	0.275	6.026e-05	0.002385
CNVR_129	ENSBTAG00000019569	0.32	7.781e-06	0.002386
CNVR_129	ENSBTAG00000000411	0.251	8.477e-06	0.002386
CNVR_129	ENSBTAG00000021157	0.253	9.227e-06	0.002386
CNVR_2461	ENSBTAG00000015798	0.361	6.162e-05	0.002402
CNVR_828	ENSBTAG00000023147	0.511	1.872e-05	0.002419
CNVR_828	ENSBTAG00000004452	0.319	1.979e-05	0.002419
CNVR_828	ENSBTAG00000008301	0.45	2.13e-05	0.002419
CNVR_828	ENSBTAG00000016197	0.345	2.173e-05	0.002419
CNVR_828	ENSBTAG00000003693	0.312	2.23e-05	0.002419
CNVR_2440	ENSBTAG00000021205	0.466	5.352e-05	0.002433
CNVR_2440	ENSBTAG00000017636	0.262	5.353e-05	0.002433
CNVR_2440	ENSBTAG00000045548	0.356	5.401e-05	0.002433
CNVR_2440	ENSBTAG00000011930	0.306	5.483e-05	0.002433
CNVR_1802	ENSBTAG00000008105	0.584	4.088e-05	0.002473
CNVR_2440	ENSBTAG00000017246	0.348	5.671e-05	0.002474
CNVR_1802	ENSBTAG00000017851	0.453	4.261e-05	0.002519
CNVR_2461	ENSBTAG00000037400	0.401	6.641e-05	0.002541
CNVR_2461	ENSBTAG00000006464	0.295	6.775e-05	0.002541
CNVR_2461	ENSBTAG00000020776	0.371	6.809e-05	0.002541
CNVR_162	ENSBTAG00000017574	0.348	1.657e-05	0.002543
CNVR_2461	ENSBTAG00000007215	0.362	7.041e-05	0.00259
CNVR_1723	ENSBTAG00000016197	0.2	2.558e-05	0.002639
CNVR_727	ENSBTAG00000009727	0.251	6.26e-05	0.002656
CNVR_129	ENSBTAG00000013855	0.338	1.159e-05	0.002666
CNVR_129	ENSBTAG00000016254	0.27	1.237e-05	0.002666
CNVR_162	ENSBTAG00000037400	0.422	2.048e-05	0.002681
CNVR_162	ENSBTAG00000009576	0.495	2.129e-05	0.002681
CNVR_162	ENSBTAG00000008237	0.345	2.13e-05	0.002681
CNVR_162	ENSBTAG00000018622	0.308	2.158e-05	0.002681
CNVR_727	ENSBTAG00000001353	0.317	6.436e-05	0.002688
CNVR_162	ENSBTAG00000018663	0.497	2.449e-05	0.002692
CNVR_162	ENSBTAG00000002830	0.295	2.514e-05	0.002692
CNVR_162	ENSBTAG00000040053	0.663	2.577e-05	0.002692
CNVR_162	ENSBTAG00000014966	0.324	2.58e-05	0.002692
CNVR_2440	ENSBTAG00000013212	0.232	6.394e-05	0.002695
CNVR_2440	ENSBTAG00000014966	0.289	6.428e-05	0.002695
CNVR_2440	ENSBTAG00000012046	0.643	6.689e-05	0.002695
CNVR_2440	ENSBTAG00000000608	0.277	6.691e-05	0.002695
CNVR_2440	ENSBTAG00000006960	0.257	6.692e-05	0.002695
CNVR_129	ENSBTAG00000007622	0.31	1.359e-05	0.002703
CNVR_727	ENSBTAG00000018320	0.422	6.593e-05	0.002711
CNVR_828	ENSBTAG00000014417	0.509	2.611e-05	0.002719
CNVR_2440	ENSBTAG00000015831	0.377	6.885e-05	0.002731
CNVR_727	ENSBTAG00000010696	0.309	6.786e-05	0.002748
CNVR_2461	ENSBTAG00000003956	0.397	7.713e-05	0.002798
CNVR_725	ENSBTAG00000020056	-0.931	2.153e-06	0.002826
CNVR_828	ENSBTAG00000046512	1.13	2.856e-05	0.002859
CNVR_129	ENSBTAG00000016197	0.268	1.563e-05	0.002887
CNVR_1723	ENSBTAG00000020332	0.223	2.943e-05	0.002919
CNVR_727	ENSBTAG00000002226	0.328	7.333e-05	0.002926
CNVR_727	ENSBTAG00000013322	0.256	7.483e-05	0.002941
CNVR_727	ENSBTAG00000038409	0.36	7.661e-05	0.002958
CNVR_727	ENSBTAG00000031786	0.348	7.788e-05	0.002958
CNVR_727	ENSBTAG00000027361	0.457	7.856e-05	0.002958
CNVR_1802	ENSBTAG00000003693	0.3	5.205e-05	0.003008
CNVR_1802	ENSBTAG00000021798	0.396	5.391e-05	0.003046
CNVR_1802	ENSBTAG00000016754	0.479	5.53e-05	0.003046
CNVR_1802	ENSBTAG00000006124	0.471	5.622e-05	0.003046
CNVR_2461	ENSBTAG00000017616	0.456	8.534e-05	0.003054
CNVR_2461	ENSBTAG00000017996	0.365	8.652e-05	0.003054
CNVR_2440	ENSBTAG00000018049	0.378	7.816e-05	0.003054
CNVR_1723	ENSBTAG00000000469	-0.286	3.281e-05	0.003062
CNVR_1723	ENSBTAG00000012987	0.284	3.324e-05	0.003062
CNVR_2461	ENSBTAG00000025606	0.338	8.916e-05	0.003069
CNVR_2461	ENSBTAG00000021157	0.271	8.931e-05	0.003069
CNVR_1723	ENSBTAG00000008105	0.35	3.472e-05	0.003088
CNVR_1802	ENSBTAG00000006070	0.263	5.849e-05	0.003105
CNVR_828	ENSBTAG00000021512	0.423	3.237e-05	0.003121
CNVR_1723	ENSBTAG00000006070	0.157	3.66e-05	0.003146
CNVR_2440	ENSBTAG00000039851	0.297	8.381e-05	0.003162
CNVR_2440	ENSBTAG00000011111	0.281	8.393e-05	0.003162
CNVR_2440	ENSBTAG00000030805	0.432	8.55e-05	0.003162
CNVR_2440	ENSBTAG00000035254	0.324	8.574e-05	0.003162
CNVR_828	ENSBTAG00000001741	0.481	3.468e-05	0.003164
CNVR_828	ENSBTAG00000020756	0.297	3.525e-05	0.003164
CNVR_2440	ENSBTAG00000010740	0.371	8.801e-05	0.0032
CNVR_1802	ENSBTAG00000008421	0.37	6.231e-05	0.003241
CNVR_1802	ENSBTAG00000046549	0.342	6.36e-05	0.003244
CNVR_727	ENSBTAG00000017081	0.406	8.894e-05	0.003263
CNVR_727	ENSBTAG00000001776	0.28	9.102e-05	0.003263
CNVR_727	ENSBTAG00000030805	0.432	9.251e-05	0.003263
CNVR_727	ENSBTAG00000000411	0.248	9.416e-05	0.003263
CNVR_727	ENSBTAG00000018884	0.266	9.552e-05	0.003263
CNVR_727	ENSBTAG00000000913	0.395	9.595e-05	0.003263
CNVR_727	ENSBTAG00000014583	0.401	9.632e-05	0.003263
CNVR_727	ENSBTAG00000010740	0.365	9.81e-05	0.003263
CNVR_727	ENSBTAG00000007622	0.309	9.813e-05	0.003263
CNVR_727	ENSBTAG00000018887	0.268	9.958e-05	0.003263
CNVR_727	ENSBTAG00000019851	0.272	0.0001001	0.003263
CNVR_2461	ENSBTAG00000007343	0.507	0.0001015	0.003292
CNVR_2461	ENSBTAG00000002191	0.299	0.0001019	0.003292
CNVR_2461	ENSBTAG00000018905	0.345	0.000102	0.003292
CNVR_2461	ENSBTAG00000006070	0.235	0.000102	0.003292
CNVR_2461	ENSBTAG00000018711	0.268	0.0001021	0.003292
CNVR_2440	ENSBTAG00000046512	0.932	9.223e-05	0.003308
CNVR_2461	ENSBTAG00000023039	0.342	0.0001041	0.003316
CNVR_727	ENSBTAG00000030578	0.379	0.0001033	0.003327
CNVR_727	ENSBTAG00000019025	0.386	0.0001047	0.00333
CNVR_727	ENSBTAG00000007343	0.472	0.0001059	0.00333
CNVR_2461	ENSBTAG00000013347	0.525	0.0001063	0.003345
CNVR_2440	ENSBTAG00000007367	0.414	9.769e-05	0.003351
CNVR_2440	ENSBTAG00000012777	0.325	9.856e-05	0.003351
CNVR_2440	ENSBTAG00000010073	0.253	9.975e-05	0.003351
CNVR_2440	ENSBTAG00000016037	0.349	0.0001013	0.003351
CNVR_2440	ENSBTAG00000013971	0.249	0.0001017	0.003351
CNVR_2440	ENSBTAG00000001294	0.644	0.0001021	0.003351
CNVR_2440	ENSBTAG00000016442	-0.347	0.0001024	0.003351
CNVR_2440	ENSBTAG00000020775	0.324	0.0001043	0.003371
CNVR_1802	ENSBTAG00000012032	0.407	6.833e-05	0.003393
CNVR_1802	ENSBTAG00000016006	0.342	6.913e-05	0.003393
CNVR_828	ENSBTAG00000007109	0.591	3.939e-05	0.003418
CNVR_1802	ENSBTAG00000010519	0.402	7.122e-05	0.00343
CNVR_727	ENSBTAG00000035254	0.319	0.0001105	0.003434
CNVR_2461	ENSBTAG00000013322	0.269	0.0001108	0.003445
CNVR_1802	ENSBTAG00000001081	0.421	7.385e-05	0.00345
CNVR_1802	ENSBTAG00000044059	0.702	7.427e-05	0.00345
CNVR_1802	ENSBTAG00000010745	0.285	7.625e-05	0.003467
CNVR_1802	ENSBTAG00000019167	0.297	7.855e-05	0.003467
CNVR_1802	ENSBTAG00000005815	0.297	7.865e-05	0.003467
CNVR_727	ENSBTAG00000016170	0.363	0.0001142	0.003469
CNVR_727	ENSBTAG00000018921	0.265	0.0001142	0.003469
CNVR_1802	ENSBTAG00000016846	-0.272	8.138e-05	0.003528
CNVR_828	ENSBTAG00000000848	0.288	4.211e-05	0.003536
CNVR_1430	ENSBTAG00000021512	-0.298	1.983e-06	0.003544
CNVR_1430	ENSBTAG00000012931	0.504	2.699e-06	0.003544
CNVR_727	ENSBTAG00000018622	0.263	0.0001181	0.003547
CNVR_2461	ENSBTAG00000045785	0.364	0.000117	0.003582
CNVR_2461	ENSBTAG00000012970	0.368	0.0001184	0.003582
CNVR_2461	ENSBTAG00000019780	0.292	0.0001193	0.003582
CNVR_2461	ENSBTAG00000004738	0.293	0.0001208	0.003586
CNVR_1725	ENSBTAG00000037456	0.316	1.529e-05	0.003587
CNVR_1725	ENSBTAG00000008105	0.474	1.645e-05	0.003587
CNVR_1725	ENSBTAG00000018049	0.366	1.864e-05	0.003587
CNVR_1725	ENSBTAG00000020332	0.301	1.898e-05	0.003587
CNVR_2440	ENSBTAG00000040028	0.322	0.0001139	0.003636
CNVR_727	ENSBTAG00000006084	0.334	0.0001227	0.003644
CNVR_2461	ENSBTAG00000046176	0.395	0.0001246	0.003657
CNVR_162	ENSBTAG00000045548	0.389	3.65e-05	0.003663
CNVR_2440	ENSBTAG00000006982	0.208	0.0001162	0.003665
CNVR_2440	ENSBTAG00000010193	0.212	0.0001184	0.00369
CNVR_727	ENSBTAG00000013956	0.305	0.0001281	0.0037
CNVR_727	ENSBTAG00000011406	0.293	0.000129	0.0037
CNVR_727	ENSBTAG00000003264	0.289	0.0001309	0.0037
CNVR_727	ENSBTAG00000014931	0.274	0.0001323	0.0037
CNVR_727	ENSBTAG00000019685	0.244	0.0001326	0.0037
CNVR_727	ENSBTAG00000046996	0.349	0.0001329	0.0037
CNVR_727	ENSBTAG00000000163	0.482	0.0001347	0.003702
CNVR_727	ENSBTAG00000015989	0.351	0.0001371	0.003702
CNVR_727	ENSBTAG00000009047	0.42	0.0001375	0.003702
CNVR_727	ENSBTAG00000018049	0.368	0.0001385	0.003702
CNVR_2440	ENSBTAG00000021499	0.252	0.0001218	0.003751
CNVR_1802	ENSBTAG00000017086	0.444	8.861e-05	0.003778
CNVR_2461	ENSBTAG00000005830	0.314	0.0001317	0.003822
CNVR_727	ENSBTAG00000007361	0.261	0.0001445	0.003824
CNVR_2440	ENSBTAG00000008034	0.273	0.0001257	0.003827
CNVR_2440	ENSBTAG00000005631	0.315	0.0001291	0.003885
CNVR_828	ENSBTAG00000019167	0.304	4.92e-05	0.003922
CNVR_828	ENSBTAG00000011532	0.528	4.99e-05	0.003922
CNVR_828	ENSBTAG00000018049	0.452	5.123e-05	0.003922
CNVR_727	ENSBTAG00000017804	0.416	0.0001503	0.003939
CNVR_1802	ENSBTAG00000012653	0.333	9.738e-05	0.003957
CNVR_1802	ENSBTAG00000020617	0.265	9.795e-05	0.003957
CNVR_1802	ENSBTAG00000001736	0.358	9.935e-05	0.003957
CNVR_1802	ENSBTAG00000021164	-0.46	0.0001004	0.003957
CNVR_1802	ENSBTAG00000004452	0.293	0.0001004	0.003957
CNVR_1725	ENSBTAG00000005412	0.356	2.258e-05	0.003962
CNVR_1725	ENSBTAG00000011532	0.424	2.396e-05	0.003962
CNVR_1802	ENSBTAG00000018108	0.396	0.0001023	0.003971
CNVR_2461	ENSBTAG00000045748	0.312	0.0001387	0.003981
CNVR_1869	ENSBTAG00000003887	0.388	1.85e-05	0.003993
CNVR_2440	ENSBTAG00000009034	0.202	0.0001361	0.004008
CNVR_2440	ENSBTAG00000017970	0.313	0.0001368	0.004008
CNVR_2440	ENSBTAG00000006495	0.279	0.0001378	0.004008
CNVR_727	ENSBTAG00000012927	0.423	0.0001558	0.004043
CNVR_1725	ENSBTAG00000017662	0.319	2.61e-05	0.004062
CNVR_727	ENSBTAG00000019810	0.22	0.000159	0.004087
CNVR_1802	ENSBTAG00000013971	0.29	0.0001074	0.004098
CNVR_1802	ENSBTAG00000013084	0.352	0.0001087	0.004098
CNVR_727	ENSBTAG00000010880	0.429	0.0001611	0.004101
CNVR_727	ENSBTAG00000027787	0.415	0.0001628	0.004105
CNVR_727	ENSBTAG00000002830	0.247	0.0001657	0.004139
CNVR_2461	ENSBTAG00000003094	0.288	0.0001474	0.004145
CNVR_2461	ENSBTAG00000005158	0.258	0.0001476	0.004145
CNVR_1723	ENSBTAG00000030520	0.238	4.986e-05	0.004148
CNVR_2440	ENSBTAG00000023343	0.405	0.0001445	0.004157
CNVR_2440	ENSBTAG00000018272	0.463	0.0001473	0.004192
CNVR_1725	ENSBTAG00000016378	0.239	2.859e-05	0.004203
CNVR_2440	ENSBTAG00000003476	0.319	0.0001508	0.004217
CNVR_2440	ENSBTAG00000021514	0.337	0.0001514	0.004217
CNVR_1723	ENSBTAG00000037400	0.259	5.237e-05	0.004221
CNVR_2440	ENSBTAG00000014863	0.462	0.0001533	0.004225
CNVR_727	ENSBTAG00000018449	0.306	0.000172	0.00424
CNVR_727	ENSBTAG00000013526	0.185	0.0001729	0.00424
CNVR_2461	ENSBTAG00000008591	0.275	0.0001533	0.00426
CNVR_2440	ENSBTAG00000027075	0.397	0.000157	0.004282
CNVR_1802	ENSBTAG00000031001	0.425	0.0001165	0.004329
CNVR_727	ENSBTAG00000025046	0.309	0.0001791	0.004336
CNVR_727	ENSBTAG00000039573	0.275	0.0001813	0.004336
CNVR_727	ENSBTAG00000012242	0.323	0.0001832	0.004336
CNVR_727	ENSBTAG00000015273	0.278	0.0001833	0.004336
CNVR_2461	ENSBTAG00000008237	0.31	0.0001579	0.004341
CNVR_727	ENSBTAG00000046725	0.452	0.0001866	0.004375
CNVR_1802	ENSBTAG00000037456	0.372	0.0001199	0.004392
CNVR_727	ENSBTAG00000020775	0.311	0.0001926	0.004422
CNVR_727	ENSBTAG00000018783	0.223	0.000194	0.004422
CNVR_727	ENSBTAG00000005040	-0.31	0.0001955	0.004422
CNVR_727	ENSBTAG00000010515	0.354	0.0001957	0.004422
CNVR_727	ENSBTAG00000016524	0.262	0.0001978	0.004422
CNVR_727	ENSBTAG00000045748	0.283	0.0001985	0.004422
CNVR_1802	ENSBTAG00000018711	0.286	0.0001237	0.004432
CNVR_1802	ENSBTAG00000023147	0.468	0.0001264	0.004432
CNVR_1802	ENSBTAG00000034185	-0.536	0.0001289	0.004432
CNVR_1802	ENSBTAG00000021364	0.523	0.000129	0.004432
CNVR_1802	ENSBTAG00000014583	0.46	0.0001304	0.004432
CNVR_1802	ENSBTAG00000021700	0.362	0.000132	0.004432
CNVR_1802	ENSBTAG00000009034	0.238	0.0001329	0.004432
CNVR_1869	ENSBTAG00000008303	0.256	2.258e-05	0.004461
CNVR_1869	ENSBTAG00000001154	0.985	2.523e-05	0.004461
CNVR_1869	ENSBTAG00000018463	0.526	2.656e-05	0.004461
CNVR_1869	ENSBTAG00000008032	-0.318	2.904e-05	0.004461
CNVR_1869	ENSBTAG00000019379	1.224	2.972e-05	0.004461
CNVR_1869	ENSBTAG00000003109	0.309	3.1e-05	0.004461
CNVR_2461	ENSBTAG00000002226	0.336	0.0001643	0.004462
CNVR_2461	ENSBTAG00000010740	0.384	0.0001657	0.004462
CNVR_2461	ENSBTAG00000008186	0.381	0.0001679	0.004475
CNVR_727	ENSBTAG00000009738	0.212	0.0002054	0.004518
CNVR_727	ENSBTAG00000007547	0.403	0.0002062	0.004518
CNVR_1869	ENSBTAG00000015285	0.314	3.456e-05	0.004529
CNVR_1869	ENSBTAG00000007648	0.306	3.497e-05	0.004529
CNVR_1725	ENSBTAG00000019167	0.238	3.299e-05	0.004555
CNVR_1725	ENSBTAG00000023377	0.33	3.443e-05	0.004555
CNVR_2440	ENSBTAG00000020123	0.258	0.000169	0.004561
CNVR_2461	ENSBTAG00000013956	0.319	0.000174	0.004591
CNVR_727	ENSBTAG00000016197	0.26	0.0002122	0.004596
CNVR_727	ENSBTAG00000032331	0.279	0.0002132	0.004596
CNVR_2440	ENSBTAG00000018921	0.26	0.0001729	0.004619
CNVR_2440	ENSBTAG00000019463	0.304	0.0001776	0.00465
CNVR_2440	ENSBTAG00000012102	0.274	0.0001776	0.00465
CNVR_2461	ENSBTAG00000021205	0.468	0.0001785	0.004662
CNVR_2461	ENSBTAG00000010692	0.224	0.0001806	0.004671
CNVR_1802	ENSBTAG00000001932	0.294	0.0001428	0.004702
CNVR_721	ENSBTAG00000016128	-0.275	4.517e-06	0.004707
CNVR_721	ENSBTAG00000003887	0.345	4.948e-06	0.004707
CNVR_721	ENSBTAG00000005907	0.331	5.394e-06	0.004707
CNVR_727	ENSBTAG00000021514	0.328	0.0002203	0.004711
CNVR_828	ENSBTAG00000000642	0.326	6.482e-05	0.004732
CNVR_828	ENSBTAG00000009034	0.248	6.545e-05	0.004732
CNVR_2440	ENSBTAG00000010692	0.207	0.0001856	0.00475
CNVR_2440	ENSBTAG00000001795	0.284	0.0001866	0.00475
CNVR_2440	ENSBTAG00000015663	0.376	0.0001884	0.00475
CNVR_2440	ENSBTAG00000001933	0.313	0.0001887	0.00475
CNVR_828	ENSBTAG00000004189	0.583	6.755e-05	0.004752
CNVR_2440	ENSBTAG00000012970	0.334	0.000191	0.004762
CNVR_727	ENSBTAG00000008421	0.296	0.0002274	0.004824
CNVR_721	ENSBTAG00000008303	0.223	7.373e-06	0.004826
CNVR_2461	ENSBTAG00000018884	0.276	0.0001903	0.004831
CNVR_2461	ENSBTAG00000046841	0.363	0.0001905	0.004831
CNVR_1725	ENSBTAG00000018449	0.299	3.875e-05	0.004835
CNVR_1725	ENSBTAG00000021512	0.325	4.02e-05	0.004835
CNVR_727	ENSBTAG00000004112	0.433	0.0002299	0.004839
CNVR_1802	ENSBTAG00000016128	0.313	0.0001511	0.004851
CNVR_1802	ENSBTAG00000001503	0.398	0.0001514	0.004851
CNVR_1802	ENSBTAG00000018049	0.426	0.0001534	0.004851
CNVR_1802	ENSBTAG00000011950	0.3	0.0001548	0.004851
CNVR_1725	ENSBTAG00000021018	0.22	4.309e-05	0.004874
CNVR_1725	ENSBTAG00000012970	0.328	4.421e-05	0.004874
CNVR_129	ENSBTAG00000008105	0.46	2.863e-05	0.004899
CNVR_129	ENSBTAG00000012987	0.372	3.031e-05	0.004899
CNVR_2461	ENSBTAG00000045548	0.356	0.0001955	0.00491
CNVR_1725	ENSBTAG00000011656	0.209	4.642e-05	0.004913
CNVR_162	ENSBTAG00000017636	0.281	5.229e-05	0.004938
CNVR_162	ENSBTAG00000021337	0.308	5.306e-05	0.004938
CNVR_162	ENSBTAG00000030258	0.377	5.489e-05	0.004938
CNVR_727	ENSBTAG00000007300	0.373	0.0002398	0.004968
CNVR_727	ENSBTAG00000009387	0.282	0.0002404	0.004968
CNVR_727	ENSBTAG00000010502	0.325	0.0002416	0.004968
CNVR_1723	ENSBTAG00000018049	0.261	6.371e-05	0.004979
CNVR_1725	ENSBTAG00000001736	0.289	4.921e-05	0.005008
CNVR_2440	ENSBTAG00000015989	0.344	0.0002049	0.005037
CNVR_2440	ENSBTAG00000010336	0.318	0.0002064	0.005037
CNVR_2440	ENSBTAG00000003935	0.326	0.0002078	0.005037
CNVR_162	ENSBTAG00000000642	0.299	5.833e-05	0.005073
CNVR_162	ENSBTAG00000018267	0.519	6.044e-05	0.005087
CNVR_727	ENSBTAG00000009624	0.301	0.0002496	0.005093
CNVR_828	ENSBTAG00000037456	0.381	7.47e-05	0.005117
CNVR_1725	ENSBTAG00000025046	0.299	5.228e-05	0.005123
CNVR_727	ENSBTAG00000006740	0.315	0.0002565	0.005173
CNVR_727	ENSBTAG00000019388	0.328	0.0002574	0.005173
CNVR_2461	ENSBTAG00000008105	0.492	0.0002085	0.005187
CNVR_727	ENSBTAG00000014610	0.276	0.0002604	0.005194
CNVR_828	ENSBTAG00000021157	0.299	7.803e-05	0.005208
CNVR_727	ENSBTAG00000010073	0.238	0.0002659	0.005215
CNVR_727	ENSBTAG00000018362	0.236	0.0002682	0.005215
CNVR_727	ENSBTAG00000005763	0.358	0.0002729	0.005215
CNVR_727	ENSBTAG00000009676	0.298	0.0002752	0.005215
CNVR_727	ENSBTAG00000011575	0.281	0.0002778	0.005215
CNVR_727	ENSBTAG00000005426	0.283	0.0002818	0.005215
CNVR_727	ENSBTAG00000010230	0.248	0.0002821	0.005215
CNVR_727	ENSBTAG00000016950	0.386	0.0002826	0.005215
CNVR_727	ENSBTAG00000001503	0.331	0.0002849	0.005215
CNVR_727	ENSBTAG00000019177	0.316	0.0002876	0.005215
CNVR_727	ENSBTAG00000019167	0.235	0.0002886	0.005215
CNVR_727	ENSBTAG00000020756	0.224	0.0002923	0.005215
CNVR_727	ENSBTAG00000018928	0.177	0.0002923	0.005215
CNVR_727	ENSBTAG00000017181	0.365	0.0002925	0.005215
CNVR_727	ENSBTAG00000006070	0.203	0.0002927	0.005215
CNVR_727	ENSBTAG00000016754	0.376	0.0002936	0.005215
CNVR_727	ENSBTAG00000011656	0.207	0.0002946	0.005215
CNVR_828	ENSBTAG00000020791	0.436	8.04e-05	0.005232
CNVR_727	ENSBTAG00000019574	0.433	0.0002985	0.005249
CNVR_1430	ENSBTAG00000046176	-0.309	6.013e-06	0.005263
CNVR_2461	ENSBTAG00000013212	0.233	0.0002153	0.005305
CNVR_727	ENSBTAG00000000813	0.281	0.0003061	0.005324
CNVR_727	ENSBTAG00000005158	0.23	0.0003079	0.005324
CNVR_727	ENSBTAG00000030965	0.232	0.0003087	0.005324
CNVR_727	ENSBTAG00000020751	0.308	0.0003117	0.005341
CNVR_2440	ENSBTAG00000031786	0.328	0.0002259	0.005347
CNVR_2440	ENSBTAG00000011582	0.376	0.0002261	0.005347
CNVR_2440	ENSBTAG00000019065	0.385	0.0002267	0.005347
CNVR_727	ENSBTAG00000011902	0.348	0.0003148	0.00536
CNVR_2461	ENSBTAG00000010073	0.258	0.0002198	0.005366
CNVR_828	ENSBTAG00000013588	0.361	8.487e-05	0.005366
CNVR_828	ENSBTAG00000017804	0.502	8.658e-05	0.005366
CNVR_1430	ENSBTAG00000000139	-0.207	8.188e-06	0.005375
CNVR_2440	ENSBTAG00000019718	0.364	0.000231	0.0054
CNVR_727	ENSBTAG00000004887	0.199	0.0003208	0.0054
CNVR_727	ENSBTAG00000013971	0.231	0.0003212	0.0054
CNVR_162	ENSBTAG00000016254	0.298	6.623e-05	0.0054
CNVR_727	ENSBTAG00000021499	0.237	0.0003235	0.005404
CNVR_2461	ENSBTAG00000014204	0.378	0.0002237	0.00541
CNVR_1869	ENSBTAG00000021746	0.416	4.393e-05	0.005418
CNVR_2440	ENSBTAG00000004112	0.43	0.000236	0.005423
CNVR_2440	ENSBTAG00000004738	0.262	0.0002372	0.005423
CNVR_2440	ENSBTAG00000011902	0.358	0.0002382	0.005423
CNVR_760	ENSBTAG00000016532	-0.446	4.121e-06	0.005456
CNVR_727	ENSBTAG00000001932	0.238	0.0003289	0.005461
CNVR_727	ENSBTAG00000019463	0.292	0.0003313	0.005466
CNVR_1869	ENSBTAG00000003937	0.334	4.746e-05	0.005468
CNVR_1869	ENSBTAG00000012866	1.209	4.974e-05	0.005468
CNVR_1869	ENSBTAG00000003228	0.392	5.153e-05	0.005468
CNVR_1869	ENSBTAG00000002038	0.314	5.278e-05	0.005468
CNVR_2440	ENSBTAG00000046841	0.331	0.0002459	0.005513
CNVR_2440	ENSBTAG00000031800	0.331	0.0002485	0.005513
CNVR_2440	ENSBTAG00000018449	0.299	0.0002485	0.005513
CNVR_2440	ENSBTAG00000024450	0.33	0.000251	0.005522
CNVR_2461	ENSBTAG00000046837	0.33	0.0002309	0.00553
CNVR_2461	ENSBTAG00000011575	0.302	0.0002329	0.00553
CNVR_2461	ENSBTAG00000001030	0.255	0.0002366	0.00553
CNVR_2461	ENSBTAG00000030170	0.321	0.0002371	0.00553
CNVR_2461	ENSBTAG00000007080	0.326	0.0002402	0.005531
CNVR_2461	ENSBTAG00000018108	0.346	0.0002414	0.005531
CNVR_1802	ENSBTAG00000008350	0.514	0.0001792	0.005549
CNVR_2461	ENSBTAG00000004603	0.293	0.000249	0.005586
CNVR_2461	ENSBTAG00000002688	-0.373	0.0002498	0.005586
CNVR_2461	ENSBTAG00000016254	0.278	0.0002502	0.005586
CNVR_828	ENSBTAG00000018663	0.507	9.263e-05	0.005607
CNVR_1725	ENSBTAG00000003741	0.371	6.26e-05	0.005611
CNVR_1725	ENSBTAG00000002226	0.299	6.394e-05	0.005611
CNVR_1725	ENSBTAG00000000642	0.251	6.437e-05	0.005611
CNVR_1725	ENSBTAG00000045548	0.318	6.574e-05	0.005611
CNVR_727	ENSBTAG00000007812	0.4	0.000343	0.005625
CNVR_727	ENSBTAG00000011930	0.274	0.0003455	0.005631
CNVR_1802	ENSBTAG00000002226	0.363	0.0001859	0.005689
CNVR_727	ENSBTAG00000008203	0.509	0.0003513	0.005691
CNVR_162	ENSBTAG00000003543	0.366	7.323e-05	0.005705
CNVR_162	ENSBTAG00000009098	0.314	7.434e-05	0.005705
CNVR_727	ENSBTAG00000024929	0.462	0.0003559	0.005731
CNVR_2461	ENSBTAG00000013411	0.347	0.0002604	0.005764
CNVR_1869	ENSBTAG00000015350	1.142	5.815e-05	0.005784
CNVR_1869	ENSBTAG00000012370	0.639	6.133e-05	0.005784
CNVR_1869	ENSBTAG00000017512	-0.405	6.253e-05	0.005784
CNVR_129	ENSBTAG00000019167	0.235	4.009e-05	0.005853
CNVR_129	ENSBTAG00000019565	-0.214	4.221e-05	0.005853
CNVR_129	ENSBTAG00000018663	0.406	4.3e-05	0.005853
CNVR_2461	ENSBTAG00000019574	0.467	0.0002671	0.00586
CNVR_2461	ENSBTAG00000035254	0.322	0.0002692	0.00586
CNVR_2461	ENSBTAG00000010502	0.347	0.0002728	0.005889
CNVR_2461	ENSBTAG00000011111	0.282	0.0002802	0.005909
CNVR_2461	ENSBTAG00000010534	0.27	0.0002808	0.005909
CNVR_2461	ENSBTAG00000001407	0.244	0.0002822	0.005909
CNVR_2461	ENSBTAG00000009574	0.354	0.0002828	0.005909
CNVR_727	ENSBTAG00000006244	0.338	0.0003722	0.005957
CNVR_760	ENSBTAG00000018522	-0.401	6.77e-06	0.005976
CNVR_1802	ENSBTAG00000018921	0.3	0.0001979	0.005985
CNVR_1802	ENSBTAG00000008301	0.4	0.000203	0.006003
CNVR_1802	ENSBTAG00000020954	0.406	0.0002031	0.006003
CNVR_1724	ENSBTAG00000032680	0.264	1.171e-05	0.006033
CNVR_520	ENSBTAG00000004553	0.304	2.365e-06	0.006097
CNVR_2461	ENSBTAG00000008978	0.216	0.000296	0.006136
CNVR_727	ENSBTAG00000008403	-0.39	0.0003908	0.006218
CNVR_1724	ENSBTAG00000002863	-0.268	1.65e-05	0.006238
CNVR_1724	ENSBTAG00000021651	-0.36	1.695e-05	0.006238
CNVR_1802	ENSBTAG00000015016	0.289	0.0002141	0.006257
CNVR_828	ENSBTAG00000001030	0.29	0.0001062	0.006283
CNVR_828	ENSBTAG00000001081	0.412	0.0001088	0.006293
CNVR_760	ENSBTAG00000031786	-0.414	9.533e-06	0.006311
CNVR_1869	ENSBTAG00000011473	0.436	7.085e-05	0.006328
CNVR_2440	ENSBTAG00000000684	0.288	0.0002924	0.006379
CNVR_828	ENSBTAG00000003741	0.464	0.0001138	0.006393
CNVR_828	ENSBTAG00000013929	0.822	0.0001171	0.006393
CNVR_828	ENSBTAG00000008520	0.416	0.0001205	0.006393
CNVR_828	ENSBTAG00000000411	0.29	0.0001219	0.006393
CNVR_828	ENSBTAG00000016754	0.456	0.0001228	0.006393
CNVR_1723	ENSBTAG00000016720	-0.193	8.587e-05	0.006398
CNVR_1723	ENSBTAG00000021134	0.189	8.683e-05	0.006398
CNVR_1725	ENSBTAG00000018905	0.293	7.742e-05	0.006402
CNVR_140	ENSBTAG00000002999	0.476	2.457e-06	0.006405
CNVR_727	ENSBTAG00000014366	0.293	0.0004053	0.00641
CNVR_2461	ENSBTAG00000034689	0.34	0.0003125	0.006427
CNVR_2440	ENSBTAG00000023471	0.376	0.0002983	0.006442
CNVR_2440	ENSBTAG00000003077	0.208	0.0003002	0.006442
CNVR_721	ENSBTAG00000008135	0.339	1.473e-05	0.006502
CNVR_721	ENSBTAG00000024561	0.402	1.749e-05	0.006502
CNVR_721	ENSBTAG00000013264	0.342	1.785e-05	0.006502
CNVR_721	ENSBTAG00000007913	0.325	1.987e-05	0.006502
CNVR_1725	ENSBTAG00000030520	0.304	8.13e-05	0.006519
CNVR_1723	ENSBTAG00000001817	0.299	9.127e-05	0.006538
CNVR_1723	ENSBTAG00000015107	-0.318	9.392e-05	0.006546
CNVR_1724	ENSBTAG00000001030	0.215	2.034e-05	0.006549
CNVR_2440	ENSBTAG00000025606	0.292	0.0003104	0.006587
CNVR_2440	ENSBTAG00000019167	0.233	0.0003133	0.006587
CNVR_2440	ENSBTAG00000025046	0.298	0.0003155	0.006587
CNVR_2440	ENSBTAG00000006417	0.193	0.000317	0.006587
CNVR_721	ENSBTAG00000027879	0.32	2.268e-05	0.006597
CNVR_727	ENSBTAG00000018722	0.274	0.0004197	0.006599
CNVR_1802	ENSBTAG00000004552	0.376	0.000229	0.006618
CNVR_727	ENSBTAG00000017037	0.24	0.0004294	0.006652
CNVR_727	ENSBTAG00000011228	0.307	0.0004296	0.006652
CNVR_727	ENSBTAG00000000044	0.278	0.0004327	0.006652
CNVR_727	ENSBTAG00000012046	0.574	0.000433	0.006652
CNVR_129	ENSBTAG00000002580	0.324	5.159e-05	0.006671
CNVR_1723	ENSBTAG00000019526	-0.15	0.0001002	0.006672
CNVR_1723	ENSBTAG00000032680	0.203	0.0001009	0.006672
CNVR_1723	ENSBTAG00000020756	0.162	0.0001083	0.006681
CNVR_1723	ENSBTAG00000008636	-0.349	0.0001098	0.006681
CNVR_1723	ENSBTAG00000017866	-0.315	0.00011	0.006681
CNVR_1723	ENSBTAG00000025046	0.217	0.0001114	0.006681
CNVR_828	ENSBTAG00000012048	0.332	0.000131	0.006686
CNVR_727	ENSBTAG00000010242	0.238	0.0004406	0.006689
CNVR_727	ENSBTAG00000025606	0.28	0.0004427	0.006689
CNVR_727	ENSBTAG00000012777	0.296	0.0004429	0.006689
CNVR_721	ENSBTAG00000010012	0.256	2.556e-05	0.006692
CNVR_1723	ENSBTAG00000010467	0.165	0.0001142	0.006694
CNVR_828	ENSBTAG00000010786	0.405	0.0001338	0.006698
CNVR_828	ENSBTAG00000019682	0.265	0.0001374	0.006748
CNVR_2461	ENSBTAG00000015857	0.278	0.0003338	0.006763
CNVR_2461	ENSBTAG00000000684	0.307	0.000334	0.006763
CNVR_2461	ENSBTAG00000013971	0.249	0.000339	0.006765
CNVR_2461	ENSBTAG00000031252	0.302	0.0003396	0.006765
CNVR_2461	ENSBTAG00000016950	0.405	0.0003419	0.006765
CNVR_1802	ENSBTAG00000011786	0.348	0.0002375	0.006788
CNVR_162	ENSBTAG00000046512	0.992	9.138e-05	0.006807
CNVR_162	ENSBTAG00000030520	0.361	9.392e-05	0.006807
CNVR_2440	ENSBTAG00000002688	-0.339	0.0003326	0.006856
CNVR_727	ENSBTAG00000021061	0.248	0.0004579	0.006876
CNVR_129	ENSBTAG00000004452	0.232	5.586e-05	0.006879
CNVR_162	ENSBTAG00000010576	0.402	9.816e-05	0.006922
CNVR_2461	ENSBTAG00000016524	0.273	0.0003526	0.006925
CNVR_1697	ENSBTAG00000020056	0.888	5.33e-06	0.006956
CNVR_2440	ENSBTAG00000030384	0.246	0.0003401	0.006956
CNVR_727	ENSBTAG00000017996	0.305	0.000468	0.006989
CNVR_2461	ENSBTAG00000027629	0.385	0.0003628	0.007031
CNVR_2461	ENSBTAG00000018622	0.263	0.0003634	0.007031
CNVR_727	ENSBTAG00000009554	0.252	0.0004755	0.007061
CNVR_1802	ENSBTAG00000003094	0.303	0.0002498	0.007062
CNVR_2440	ENSBTAG00000009061	-0.351	0.0003506	0.007065
CNVR_2440	ENSBTAG00000018451	0.327	0.0003522	0.007065
CNVR_2440	ENSBTAG00000020751	0.307	0.0003535	0.007065
CNVR_1724	ENSBTAG00000018108	0.291	2.486e-05	0.007115
CNVR_727	ENSBTAG00000014779	0.174	0.0004842	0.007151
CNVR_162	ENSBTAG00000010193	0.229	0.0001065	0.007151
CNVR_162	ENSBTAG00000006563	0.891	0.0001069	0.007151
CNVR_2461	ENSBTAG00000003693	0.245	0.0003752	0.007165
CNVR_2461	ENSBTAG00000030301	0.329	0.0003758	0.007165
CNVR_2440	ENSBTAG00000001137	0.224	0.0003631	0.007183
CNVR_2440	ENSBTAG00000016988	0.313	0.0003649	0.007183
CNVR_727	ENSBTAG00000008862	-0.358	0.0004891	0.007183
CNVR_727	ENSBTAG00000019446	0.242	0.0004968	0.00719
CNVR_727	ENSBTAG00000012671	0.261	0.0004976	0.00719
CNVR_727	ENSBTAG00000015955	0.244	0.0004976	0.00719
CNVR_162	ENSBTAG00000001817	0.466	0.0001117	0.007237
CNVR_162	ENSBTAG00000004603	0.306	0.0001148	0.007237
CNVR_162	ENSBTAG00000005144	0.467	0.0001165	0.007237
CNVR_727	ENSBTAG00000003927	0.272	0.0005061	0.007238
CNVR_727	ENSBTAG00000003476	0.295	0.0005104	0.007238
CNVR_727	ENSBTAG00000031061	0.377	0.0005126	0.007238
CNVR_727	ENSBTAG00000012749	0.216	0.0005134	0.007238
CNVR_727	ENSBTAG00000016988	0.306	0.0005163	0.007238
CNVR_727	ENSBTAG00000001659	0.226	0.0005195	0.007238
CNVR_727	ENSBTAG00000012072	0.364	0.0005209	0.007238
CNVR_727	ENSBTAG00000020776	0.306	0.0005226	0.007238
CNVR_2461	ENSBTAG00000016197	0.269	0.0003837	0.007262
CNVR_1725	ENSBTAG00000018828	0.237	9.363e-05	0.007287
CNVR_2461	ENSBTAG00000001573	-0.441	0.000388	0.007291
CNVR_2440	ENSBTAG00000021798	0.304	0.0003736	0.007297
CNVR_2440	ENSBTAG00000011406	0.278	0.0003763	0.007297
CNVR_2440	ENSBTAG00000032436	0.359	0.0003858	0.00738
CNVR_2440	ENSBTAG00000002098	0.388	0.0003862	0.00738
CNVR_2440	ENSBTAG00000007213	0.39	0.0003892	0.007384
CNVR_2440	ENSBTAG00000012442	0.239	0.0003941	0.007423
CNVR_1	ENSBTAG00000005987	-0.15	5.781e-06	0.007423
CNVR_721	ENSBTAG00000008224	0.245	3.298e-05	0.007442
CNVR_721	ENSBTAG00000012276	0.342	3.411e-05	0.007442
CNVR_2440	ENSBTAG00000033453	0.198	0.0004016	0.007498
CNVR_2440	ENSBTAG00000000602	0.244	0.0004038	0.007498
CNVR_727	ENSBTAG00000018530	0.367	0.0005448	0.007506
CNVR_2461	ENSBTAG00000032427	0.297	0.0004035	0.007528
CNVR_721	ENSBTAG00000000605	0.335	3.851e-05	0.007551
CNVR_721	ENSBTAG00000037400	-0.334	4.038e-05	0.007551
CNVR_2440	ENSBTAG00000002052	0.278	0.0004136	0.007559
CNVR_2440	ENSBTAG00000008573	0.472	0.000414	0.007559
CNVR_2440	ENSBTAG00000018320	0.378	0.0004158	0.007559
CNVR_1802	ENSBTAG00000000507	0.58	0.0002732	0.007641
CNVR_727	ENSBTAG00000015016	0.233	0.0005601	0.007647
CNVR_727	ENSBTAG00000030520	0.3	0.0005633	0.007647
CNVR_727	ENSBTAG00000016724	0.272	0.0005636	0.007647
CNVR_2461	ENSBTAG00000008203	0.538	0.0004135	0.00766
CNVR_2440	ENSBTAG00000000810	0.325	0.0004252	0.007677
CNVR_1541	ENSBTAG00000001120	-0.237	2.966e-06	0.007685
CNVR_1723	ENSBTAG00000004738	0.185	0.0001342	0.007691
CNVR_727	ENSBTAG00000011837	0.302	0.0005751	0.007738
CNVR_727	ENSBTAG00000021157	0.224	0.0005791	0.007738
CNVR_727	ENSBTAG00000012746	0.286	0.0005807	0.007738
CNVR_727	ENSBTAG00000047491	0.256	0.0005842	0.007738
CNVR_727	ENSBTAG00000010745	0.212	0.0005848	0.007738
CNVR_727	ENSBTAG00000022244	0.38	0.0005878	0.00774
CNVR_721	ENSBTAG00000005247	0.311	4.443e-05	0.007755
CNVR_1869	ENSBTAG00000016822	0.364	8.984e-05	0.007756
CNVR_727	ENSBTAG00000007737	0.322	0.0005963	0.007776
CNVR_727	ENSBTAG00000011111	0.248	0.0005964	0.007776
CNVR_727	ENSBTAG00000031252	0.266	0.000609	0.007792
CNVR_727	ENSBTAG00000005631	0.285	0.0006098	0.007792
CNVR_727	ENSBTAG00000045548	0.306	0.0006118	0.007792
CNVR_727	ENSBTAG00000005796	0.228	0.0006142	0.007792
CNVR_727	ENSBTAG00000019998	0.315	0.0006164	0.007792
CNVR_727	ENSBTAG00000046486	0.404	0.0006188	0.007792
CNVR_727	ENSBTAG00000026415	0.343	0.0006189	0.007792
CNVR_727	ENSBTAG00000007106	0.357	0.0006209	0.007792
CNVR_1869	ENSBTAG00000006835	0.604	9.348e-05	0.00781
CNVR_1725	ENSBTAG00000012653	0.255	0.0001034	0.007817
CNVR_2461	ENSBTAG00000023377	0.34	0.0004268	0.007851
CNVR_1723	ENSBTAG00000006755	-0.231	0.0001424	0.007863
CNVR_1723	ENSBTAG00000003741	0.269	0.0001433	0.007863
CNVR_1802	ENSBTAG00000008480	0.304	0.0002846	0.007875
CNVR_727	ENSBTAG00000021394	0.34	0.0006315	0.007888
CNVR_2461	ENSBTAG00000015572	-0.259	0.0004339	0.007926
CNVR_727	ENSBTAG00000005660	0.196	0.0006376	0.007927
CNVR_727	ENSBTAG00000021776	0.399	0.0006424	0.00795
CNVR_727	ENSBTAG00000000440	0.358	0.0006478	0.00798
CNVR_1723	ENSBTAG00000045548	0.229	0.0001564	0.008
CNVR_1723	ENSBTAG00000037456	0.214	0.0001585	0.008
CNVR_1723	ENSBTAG00000011150	-0.246	0.0001609	0.008
CNVR_1723	ENSBTAG00000015926	0.204	0.000162	0.008
CNVR_1723	ENSBTAG00000018905	0.213	0.0001637	0.008
CNVR_1723	ENSBTAG00000017869	-0.288	0.0001644	0.008
CNVR_2461	ENSBTAG00000018522	0.324	0.0004432	0.008011
CNVR_2461	ENSBTAG00000019013	0.268	0.0004447	0.008011
CNVR_1802	ENSBTAG00000018828	0.287	0.0002963	0.00802
CNVR_1802	ENSBTAG00000039573	0.31	0.0002981	0.00802
CNVR_1802	ENSBTAG00000001349	0.366	0.0002991	0.00802
CNVR_1725	ENSBTAG00000003476	0.293	0.0001092	0.008026
CNVR_1723	ENSBTAG00000001349	0.22	0.00017	0.008037
CNVR_1723	ENSBTAG00000001604	0.26	0.0001714	0.008037
CNVR_1725	ENSBTAG00000018663	0.388	0.0001142	0.008042
CNVR_1725	ENSBTAG00000046545	0.286	0.0001155	0.008042
CNVR_129	ENSBTAG00000016469	0.314	6.865e-05	0.008069
CNVR_2461	ENSBTAG00000010467	0.241	0.000452	0.008078
CNVR_2461	ENSBTAG00000004552	0.332	0.0004562	0.008078
CNVR_2461	ENSBTAG00000007367	0.407	0.0004577	0.008078
CNVR_2461	ENSBTAG00000001736	0.301	0.000461	0.008081
CNVR_2440	ENSBTAG00000003094	0.25	0.0004517	0.008082
CNVR_2440	ENSBTAG00000019574	0.42	0.0004538	0.008082
CNVR_2440	ENSBTAG00000006325	0.288	0.0004631	0.008133
CNVR_2440	ENSBTAG00000016754	0.363	0.000467	0.008133
CNVR_2440	ENSBTAG00000010242	0.24	0.0004676	0.008133
CNVR_2440	ENSBTAG00000045748	0.27	0.0004691	0.008133
CNVR_2461	ENSBTAG00000024450	0.339	0.0004699	0.008183
CNVR_727	ENSBTAG00000014643	0.325	0.0006681	0.008192
CNVR_2461	ENSBTAG00000030302	0.324	0.0004737	0.008194
CNVR_828	ENSBTAG00000045548	0.388	0.0001707	0.008228
CNVR_721	ENSBTAG00000005057	0.282	5.029e-05	0.008229
CNVR_727	ENSBTAG00000001933	0.288	0.000679	0.008288
CNVR_1869	ENSBTAG00000023471	0.402	0.0001029	0.008326
CNVR_1869	ENSBTAG00000025320	-0.354	0.0001078	0.008326
CNVR_1869	ENSBTAG00000039684	0.26	0.0001093	0.008326
CNVR_2461	ENSBTAG00000030520	0.327	0.0004869	0.008367
CNVR_2440	ENSBTAG00000030302	0.303	0.0004862	0.008374
CNVR_727	ENSBTAG00000004118	0.251	0.0006917	0.008389
CNVR_727	ENSBTAG00000014956	0.35	0.0006951	0.008389
CNVR_727	ENSBTAG00000005665	-0.241	0.0006986	0.008389
CNVR_727	ENSBTAG00000046176	0.33	0.0006999	0.008389
CNVR_727	ENSBTAG00000012970	0.307	0.000706	0.008394
CNVR_727	ENSBTAG00000004552	0.3	0.0007086	0.008394
CNVR_727	ENSBTAG00000008606	0.203	0.000715	0.008394
CNVR_727	ENSBTAG00000020123	0.233	0.000716	0.008394
CNVR_727	ENSBTAG00000018824	-0.195	0.0007235	0.008394
CNVR_727	ENSBTAG00000007952	0.242	0.0007276	0.008394
CNVR_727	ENSBTAG00000002191	0.246	0.0007292	0.008394
CNVR_727	ENSBTAG00000016328	-0.239	0.0007298	0.008394
CNVR_727	ENSBTAG00000003077	0.196	0.0007315	0.008394
CNVR_727	ENSBTAG00000021549	0.364	0.0007317	0.008394
CNVR_2461	ENSBTAG00000014966	0.275	0.0004926	0.00841
CNVR_2440	ENSBTAG00000002226	0.292	0.0004916	0.008412
CNVR_727	ENSBTAG00000000602	0.232	0.0007379	0.008415
CNVR_727	ENSBTAG00000020560	0.214	0.0007398	0.008415
CNVR_1802	ENSBTAG00000009435	0.31	0.0003176	0.008429
CNVR_727	ENSBTAG00000016296	0.355	0.0007443	0.00843
CNVR_2440	ENSBTAG00000019317	0.237	0.0004999	0.008445
CNVR_2440	ENSBTAG00000018267	0.428	5e-04	0.008445
CNVR_2440	ENSBTAG00000007320	0.19	0.0005045	0.008464
CNVR_2440	ENSBTAG00000002075	-0.514	0.0005088	0.008464
CNVR_2440	ENSBTAG00000014610	0.263	0.0005108	0.008464
CNVR_727	ENSBTAG00000019317	0.228	0.0007525	0.008487
CNVR_727	ENSBTAG00000017125	0.218	0.0007584	0.008518
CNVR_162	ENSBTAG00000009996	0.516	0.0001404	0.008519
CNVR_1724	ENSBTAG00000012987	0.33	3.624e-05	0.008602
CNVR_1724	ENSBTAG00000037400	0.308	3.772e-05	0.008602
CNVR_1724	ENSBTAG00000014966	0.233	4.062e-05	0.008602
CNVR_1724	ENSBTAG00000011532	0.366	4.565e-05	0.008602
CNVR_1724	ENSBTAG00000010360	0.272	4.675e-05	0.008602
CNVR_1802	ENSBTAG00000010467	0.266	0.0003278	0.008612
CNVR_1869	ENSBTAG00000000291	-0.344	0.0001167	0.008636
CNVR_2440	ENSBTAG00000015969	0.286	0.0005245	0.008636
CNVR_2461	ENSBTAG00000002580	0.337	0.0005131	0.008703
CNVR_162	ENSBTAG00000015704	0.584	0.0001471	0.008722
CNVR_1724	ENSBTAG00000005751	0.339	5.082e-05	0.008727
CNVR_2440	ENSBTAG00000010720	0.329	0.0005334	0.008728
CNVR_2461	ENSBTAG00000017002	0.291	0.0005241	0.008832
CNVR_828	ENSBTAG00000021018	0.264	0.0001876	0.008879
CNVR_2461	ENSBTAG00000046223	0.341	0.0005315	0.008899
CNVR_2440	ENSBTAG00000016950	0.367	0.0005484	0.008917
CNVR_2440	ENSBTAG00000014931	0.251	0.0005534	0.008943
CNVR_1723	ENSBTAG00000013653	0.188	0.0001952	0.00899
CNVR_727	ENSBTAG00000009574	0.306	0.0008065	0.00902
CNVR_2461	ENSBTAG00000010519	0.327	0.0005432	0.009037
CNVR_162	ENSBTAG00000017380	0.398	0.0001602	0.009092
CNVR_162	ENSBTAG00000021134	0.287	0.0001603	0.009092
CNVR_2461	ENSBTAG00000007300	0.381	0.0005501	0.009094
CNVR_1802	ENSBTAG00000004294	0.286	0.0003498	0.009098
CNVR_727	ENSBTAG00000008648	0.356	0.0008187	0.00911
CNVR_727	ENSBTAG00000016224	0.287	0.000823	0.00911
CNVR_727	ENSBTAG00000009435	0.248	0.0008267	0.00911
CNVR_727	ENSBTAG00000006487	0.343	0.0008282	0.00911
CNVR_727	ENSBTAG00000046019	0.281	0.0008367	0.009154
CNVR_727	ENSBTAG00000014826	-0.201	0.0008394	0.009154
CNVR_727	ENSBTAG00000003986	0.292	0.0008425	0.009154
CNVR_828	ENSBTAG00000012749	0.271	0.0002004	0.009174
CNVR_828	ENSBTAG00000023377	0.387	0.0002009	0.009174
CNVR_1430	ENSBTAG00000006755	0.253	1.833e-05	0.009191
CNVR_1430	ENSBTAG00000024561	0.332	2.388e-05	0.009191
CNVR_1430	ENSBTAG00000002463	0.29	2.477e-05	0.009191
CNVR_1430	ENSBTAG00000016720	0.203	2.8e-05	0.009191
CNVR_1725	ENSBTAG00000021134	0.244	0.0001355	0.009193
CNVR_129	ENSBTAG00000009554	0.249	8.597e-05	0.009197
CNVR_129	ENSBTAG00000010720	0.33	8.765e-05	0.009197
CNVR_129	ENSBTAG00000000642	0.245	8.891e-05	0.009197
CNVR_2461	ENSBTAG00000016988	0.326	0.0005632	0.009252
CNVR_1723	ENSBTAG00000010519	0.222	0.0002058	0.009256
CNVR_1723	ENSBTAG00000001400	0.183	0.0002123	0.009256
CNVR_1723	ENSBTAG00000011950	0.172	0.0002146	0.009256
CNVR_1723	ENSBTAG00000012170	-0.23	0.0002154	0.009256
CNVR_1723	ENSBTAG00000017996	0.219	0.0002235	0.009256
CNVR_1723	ENSBTAG00000012805	-0.295	0.0002245	0.009256
CNVR_1723	ENSBTAG00000000684	0.201	0.0002261	0.009256
CNVR_727	ENSBTAG00000010481	0.296	0.0008553	0.009256
CNVR_2461	ENSBTAG00000017804	0.411	0.0005701	0.00928
CNVR_2461	ENSBTAG00000000810	0.341	0.000572	0.00928
CNVR_828	ENSBTAG00000014966	0.316	0.0002071	0.009295
CNVR_727	ENSBTAG00000037400	0.316	0.0008676	0.009317
CNVR_727	ENSBTAG00000023147	0.355	0.0008679	0.009317
CNVR_727	ENSBTAG00000007900	0.299	0.000872	0.009323
CNVR_2440	ENSBTAG00000020605	0.366	0.0005816	0.009341
CNVR_2461	ENSBTAG00000020928	0.368	0.0005816	0.009377
CNVR_2440	ENSBTAG00000031252	0.269	0.0005912	0.009396
CNVR_2440	ENSBTAG00000002475	0.247	0.0005922	0.009396
CNVR_2461	ENSBTAG00000018272	0.455	0.0005886	0.009403
CNVR_2461	ENSBTAG00000014610	0.28	0.0005904	0.009403
CNVR_2440	ENSBTAG00000014583	0.357	0.0005968	0.009412
CNVR_2461	ENSBTAG00000012355	0.233	0.000596	0.00943
CNVR_2461	ENSBTAG00000017086	0.365	0.0005993	0.00943
CNVR_2440	ENSBTAG00000021337	0.248	0.000603	0.009435
CNVR_2440	ENSBTAG00000006740	0.298	0.0006103	0.009435
CNVR_2440	ENSBTAG00000021461	0.217	0.0006158	0.009435
CNVR_2440	ENSBTAG00000019025	0.344	0.0006176	0.009435
CNVR_2440	ENSBTAG00000008186	0.325	0.0006207	0.009435
CNVR_2440	ENSBTAG00000015704	0.499	0.0006213	0.009435
CNVR_2440	ENSBTAG00000005730	0.257	0.0006235	0.009435
CNVR_727	ENSBTAG00000030384	0.23	0.0008917	0.009496
CNVR_2440	ENSBTAG00000005144	0.392	0.000633	0.009524
CNVR_2461	ENSBTAG00000004112	0.433	0.0006127	0.009536
CNVR_2461	ENSBTAG00000004294	0.254	0.0006154	0.009536
CNVR_2461	ENSBTAG00000000602	0.256	0.0006175	0.009536
CNVR_2461	ENSBTAG00000008034	0.265	0.0006224	0.009536
CNVR_2461	ENSBTAG00000032680	0.284	0.0006243	0.009536
CNVR_1802	ENSBTAG00000002939	0.349	0.0003715	0.009567
CNVR_727	ENSBTAG00000012634	0.358	0.0009029	0.009577
CNVR_2440	ENSBTAG00000020608	0.22	0.0006419	0.00959
CNVR_2440	ENSBTAG00000007737	0.322	0.0006447	0.00959
CNVR_727	ENSBTAG00000020332	0.263	0.0009128	0.00961
CNVR_727	ENSBTAG00000008237	0.257	0.0009132	0.00961
CNVR_760	ENSBTAG00000025666	-0.502	2.13e-05	0.009622
CNVR_760	ENSBTAG00000011730	-0.544	2.381e-05	0.009622
CNVR_760	ENSBTAG00000020605	-0.465	2.766e-05	0.009622
CNVR_760	ENSBTAG00000006422	-0.341	2.907e-05	0.009622
CNVR_2440	ENSBTAG00000004902	-0.277	0.0006545	0.009629
CNVR_2440	ENSBTAG00000014956	0.351	0.0006547	0.009629
CNVR_1430	ENSBTAG00000001422	0.222	3.681e-05	0.009637
CNVR_1430	ENSBTAG00000000203	0.175	3.987e-05	0.009637
CNVR_1430	ENSBTAG00000006852	0.29	4.349e-05	0.009637
CNVR_1430	ENSBTAG00000002863	0.214	4.404e-05	0.009637
CNVR_2461	ENSBTAG00000013290	0.263	0.0006351	0.009645
CNVR_727	ENSBTAG00000018723	0.294	0.0009242	0.009688
CNVR_727	ENSBTAG00000006927	0.234	0.0009315	0.009699
CNVR_727	ENSBTAG00000019180	0.224	0.0009325	0.009699
CNVR_828	ENSBTAG00000017379	0.281	0.0002231	0.009746
CNVR_828	ENSBTAG00000010193	0.239	0.000227	0.009746
CNVR_828	ENSBTAG00000007217	0.306	0.0002284	0.009746
CNVR_1723	ENSBTAG00000011639	0.19	0.000244	0.009832
CNVR_727	ENSBTAG00000006101	0.26	0.0009493	0.009835
CNVR_2461	ENSBTAG00000019891	0.372	0.0006549	0.009836
CNVR_2461	ENSBTAG00000016874	0.842	0.0006552	0.009836
CNVR_2461	ENSBTAG00000020061	0.372	0.000662	0.009836
CNVR_2461	ENSBTAG00000016128	0.262	0.0006644	0.009836
CNVR_2461	ENSBTAG00000006495	0.27	0.0006665	0.009836
CNVR_727	ENSBTAG00000012726	0.272	0.0009539	0.009845
CNVR_1723	ENSBTAG00000018921	0.173	0.0002493	0.009862
CNVR_1723	ENSBTAG00000020035	-0.7	0.0002544	0.009862
CNVR_1723	ENSBTAG00000013636	0.234	0.0002562	0.009862
CNVR_1802	ENSBTAG00000014966	0.303	0.0003869	0.009866
CNVR_727	ENSBTAG00000023343	0.354	0.0009641	0.009912
CNVR_2440	ENSBTAG00000011105	-0.401	0.0006786	0.009925
CNVR_727	ENSBTAG00000018522	0.285	0.0009734	0.009934
CNVR_727	ENSBTAG00000015591	0.225	0.0009737	0.009934
CNVR_51	ENSBTAG00000020056	0.964	8.893e-06	0.00996
CNVR_51	ENSBTAG00000008300	0.539	1.144e-05	0.00996
CNVR_727	ENSBTAG00000010504	0.253	0.0009812	0.009972
CNVR_760	ENSBTAG00000008034	-0.313	3.57e-05	0.009991
CNVR_760	ENSBTAG00000005960	0.356	4.22e-05	0.009991
CNVR_760	ENSBTAG00000009663	-0.354	4.363e-05	0.009991
CNVR_760	ENSBTAG00000039728	-0.447	5.607e-05	0.009991
CNVR_760	ENSBTAG00000015989	-0.393	5.634e-05	0.009991
CNVR_760	ENSBTAG00000010740	-0.402	6.058e-05	0.009991
CNVR_760	ENSBTAG00000019177	-0.364	6.649e-05	0.009991
CNVR_760	ENSBTAG00000019851	-0.298	6.714e-05	0.009991
CNVR_760	ENSBTAG00000031875	-0.341	7.421e-05	0.009991
CNVR_760	ENSBTAG00000039851	-0.318	7.46e-05	0.009991
CNVR_760	ENSBTAG00000000411	-0.269	8.067e-05	0.009991
CNVR_760	ENSBTAG00000013929	-0.772	8.536e-05	0.009991
CNVR_760	ENSBTAG00000005127	-0.354	8.537e-05	0.009991
CNVR_760	ENSBTAG00000019069	-0.339	8.81e-05	0.009991
CNVR_760	ENSBTAG00000003693	-0.266	8.838e-05	0.009991
CNVR_760	ENSBTAG00000003094	-0.296	9.121e-05	0.009991
CNVR_760	ENSBTAG00000003937	-0.342	9.832e-05	0.009991
CNVR_760	ENSBTAG00000006563	-0.899	0.0001064	0.009991
CNVR_760	ENSBTAG00000023274	-0.328	0.0001131	0.009991
CNVR_760	ENSBTAG00000016170	-0.386	0.000116	0.009991
CNVR_760	ENSBTAG00000007737	-0.381	0.0001171	0.009991
CNVR_760	ENSBTAG00000002413	-0.361	0.0001256	0.009991
CNVR_760	ENSBTAG00000030805	-0.45	0.0001275	0.009991
CNVR_760	ENSBTAG00000007300	-0.416	0.000128	0.009991
CNVR_760	ENSBTAG00000037493	-0.277	0.0001313	0.009991
CNVR_760	ENSBTAG00000000609	-0.347	0.0001317	0.009991
CNVR_760	ENSBTAG00000000759	-0.396	0.0001375	0.009991
CNVR_760	ENSBTAG00000015591	-0.274	0.0001393	0.009991
CNVR_760	ENSBTAG00000006101	-0.318	0.0001396	0.009991

## Sheet: Supplementary_Table_S3
ID	GPOS.UMD3.1	GPOS.HG19	NR.GENES.ASSOCIATED	EXPRESSION.TREND (decreasing / increasing)	TF/miRNA	ENCODE.ChIPSEQ.TF	PREDICTED.TFBS	GO.ENRICHMENT	EVIDENCE	PHENO
CNVR_129	chr1:102778825-102944861	chr3:164948398-165100882	25	increasing (2 / 23)	NA	NA	TFAP2A, MAFB	GO:0010830~regulation of myotube differentiation, GO:0051153~regulation of striated muscle cell differentiation, GO:0006796~phosphate-containing compound metabolic process, GO:0006793~phosphorus metabolic process, GO:0006941~striated muscle contraction, GO:0065009~regulation of molecular function, GO:0051147~regulation of muscle cell differentiation, GO:0032990~cell part morphogenesis, GO:0032989…	Hou2011b	FC, FE, ADG
CNVR_162	chr1:132011695-132057978	chr3:137853665-137883448	46	increasing (0 / 46)	ARMC8	NA	E-Box, MZF1, USF1, MAX, PAX2, PPARG	GO:0042692~muscle cell differentiation, GO:0061061~muscle structure development, GO:0051146~striated muscle cell differentiation, GO:0055001~muscle cell development, GO:0072594~establishment of protein localization to organelle, GO:0006605~protein targeting, GO:0033365~protein localization to organelle, GO:0055002~striated muscle cell development, GO:0006886~intracellular protein transport, GO:00…	NA	MUFA
CNVR_721	chr5:99525483-100143855	chr12:10430909-10650835	16	both (8 / 8)	7SK RNA, YBX3	PRDM1, TCF7L2, IRF3, BCL11A, BATF, MTA3, NFIC, MEF2C	PAX6	GO:0031507~heterochromatin assembly, GO:0070828~heterochromatin organization, GO:0034220~ion transmembrane transport, GO:0006338~chromatin remodeling	Hou2011,Boussaha2015,Keel2016	FE, SFA, ADG, MUFA, FC, DMI
CNVR_727	chr5:103105996-103454169	split	263	decreasing (250 / 13)	COPS8*, COPS7A, PHB2, USP5, MLF2, ZNF384	NA	ETS1, E-Box, MIZF, HIF1A, USF1, TFAP2A, SP1, MYB, PAX2, NHLH1	GO:0030163~protein catabolic process, GO:0019941~modification-dependent protein catabolic process, GO:0043632~modification-dependent macromolecule catabolic process, GO:0006511~ubiquitin-dependent protein catabolic process, GO:0044257~cellular protein catabolic process, GO:0051603~proteolysis involved in cellular protein catabolic process, GO:0010498~proteasomal protein catabolic process, GO:0043…	Liu2011,Bickhart2012,Boussaha2015	SF7, MUFA
CNVR_760	chr5:117220685-118203101	chr22:46626840-47309698	37	increasing (6 / 31)	TTC38, ATXN10, FBLN1	HNF4A, ESR1, RPC155, KDM5A, HNF4G, FOSL2, ZNF217, MYBL2, PAX5, TCF12, TCF7L2, FOXP2, MXI1, NR3C1	MIZF, TP53, NFKB, FOXO3	GO:0046907~intracellular transport, GO:0065003~macromolecular complex assembly, GO:0043900~regulation of multi-organism process, GO:0051647~nucleus localization, GO:0051649~establishment of localization in cell, GO:0006886~intracellular protein transport, GO:0061061~muscle structure development, GO:0051641~cellular localization, GO:0034622~cellular macromolecular complex assembly, GO:0030029~acti…	Silva16(qpcr);Keel2016	FE, MUFA, SFA, SF7, FC
CNVR_828	chr6:38774879-39034201	chr4:17822325-18058084	61	increasing (1 / 60)	LCORL	SIX5, USF2, SAP30, MAFK, USF1, MXI1	MIZF, FOXO1, SOX10	GO:0048513~animal organ development, GO:0030154~cell differentiation, GO:0048731~system development, GO:0007275~multicellular organism development, GO:0048856~anatomical structure development, GO:0048869~cellular developmental process, GO:0032502~developmental process, GO:0044767~single-organism developmental process, GO:0016241~regulation of macroautophagy, GO:0009653~anatomical structure morpho…	Hou2011,Hou2011b	FE, FC, ADG
CNVR_1430	chr12:1162140-1189469	chr13:61423329-61435829	12	decreasing (9 / 3)	EEF1A*	STAT3, FOS	NFIL3, NFYA, AP1	GO:0006325~chromatin organization, GO:0043933~macromolecular complex subunit organization, GO:0030072~peptide hormone secretion, GO:0002790~peptide secretion, GO:0051276~chromosome organization, GO:0015833~peptide transport, GO:0042886~amide transport, GO:0046879~hormone secretion, GO:0009914~hormone transport	NA	FE, FC, PUFA, SFA, SF14
CNVR_1723	chr15:10343481-11831722	chr11:98054377-99158057	67	increasing (15 / 52)	PPP1R14C*, JRKL	depleted: CTCF, SPI1, RAD21, USF1, FOXA1, POLR2A, REST, STAT3	NFATC2, AP1, HNF1A, HNF1B, CEBPA, PDX1	GO:0006796~phosphate-containing compound metabolic process, GO:0006793~phosphorus metabolic process, GO:0018105~peptidyl-serine phosphorylation, GO:0018209~peptidyl-serine modification, GO:0051128~regulation of cellular component organization, GO:0046777~protein autophosphorylation, GO:0051130~positive regulation of cellular component organization, GO:0000904~cell morphogenesis involved in differ…	Silva2016(qpcr),Hou2011,Hou2011b,Boussaha2015	FE, FC, ADG
CNVR_1724	chr15:11980564-13291161	chr11:96868349-97963845	15	increasing (4 / 11)	PPP1R14C*, JRKL	NA	NFATC2, AP1	GO:0006796~phosphate-containing compound metabolic process, GO:0006793~phosphorus metabolic process, GO:0016236~macroautophagy, GO:0006914~autophagy, GO:0002028~regulation of sodium ion transport, GO:0051128~regulation of cellular component organization, GO:0006942~regulation of striated muscle contraction, GO:0016241~regulation of macroautophagy, GO:0006937~regulation of muscle contraction, GO:0…	Hou2011,Hou2011b	FE, ADG, FC
CNVR_1725	chr15:13614796-13639948	chr11:96667873-96675907	39	increasing (0 / 39)	PPP1R14C*, JRKL	NA	NFATC2, AP1	GO:0046777~protein autophosphorylation, GO:0090129~positive regulation of synapse maturation, GO:0090128~regulation of synapse maturation, GO:0016358~dendrite development, GO:0060999~positive regulation of dendritic spine development, GO:0010976~positive regulation of neuron projection development, GO:0006796~phosphate-containing compound metabolic process, GO:0006793~phosphorus metabolic process…	NA	FE, FC, ADG
CNVR_1802	chr15:64523465-64582415	chr11:33116076-33180571	102	increasing (4 / 98)	RCN1, LMO2, EIF3M	NA	NFIC, E-Box, USF1, PLAG1	GO:0048667~cell morphogenesis involved in neuron differentiation, GO:0010976~positive regulation of neuron projection development, GO:0000904~cell morphogenesis involved in differentiation, GO:0051649~establishment of localization in cell, GO:0048812~neuron projection morphogenesis, GO:0031346~positive regulation of cell projection organization, GO:0046777~protein autophosphorylation, GO:0051640~…	NA	SF0, FE, FC, ADG
CNVR_1869	chr16:15066677-15130763	chr1:190955310-191010838	35	decreasing (29 / 6)	RGS2, CDC73, MIR1278	NA	PPARG, SOX10	GO:0061077~chaperone-mediated protein folding, GO:0042273~ribosomal large subunit biogenesis, GO:0051235~maintenance of location, GO:0042254~ribosome biogenesis, GO:0051451~myoblast migration, GO:0034622~cellular macromolecular complex assembly, GO:0043254~regulation of protein complex assembly, GO:0019682~glyceraldehyde-3-phosphate metabolic process, GO:0065003~macromolecular complex assembly, G…	Boussaha2015	K, FE, FC, SFA
CNVR_2440	chr25:37121234-37142590	chr7:99244624-99261346	179	increasing (6 / 173)	COPS6, TSC22D4, GNB2, GIGYF1, ZNF394, ZNF655, ZNF789, MIR25, MIR93, MIR106B	MAFF, MAFK	ETS1, MIZF, CREB1, MAFG, MAFB, TP53, SPI1, SP1, PLAG1	GO:0070727~cellular macromolecule localization, GO:0034613~cellular protein localization, GO:0051641~cellular localization, GO:0046907~intracellular transport, GO:0051649~establishment of localization in cell, GO:0033036~macromolecule localization, GO:0008104~protein localization, GO:0006886~intracellular protein transport, GO:0006914~autophagy, GO:0045184~establishment of protein localization	NA	K, FE, FC, ADG, MUFA, SFA
CNVR_2461	chr26:2910814-2989918	chr10:58009833-58076407	177	increasing (7 / 170)	IPMK, MIR3924	NA	E-Box, HIF1A, USF1, MZF1, SP1, TFAP2A	GO:0034613~cellular protein localization, GO:0070727~cellular macromolecule localization, GO:0006886~intracellular protein transport, GO:0051641~cellular localization, GO:0008104~protein localization, GO:0033036~macromolecule localization, GO:0046907~intracellular transport, GO:0051649~establishment of localization in cell, GO:0015031~protein transport, GO:0070647~protein modification by small pr…	NA	FC, FE, ADG

## Sheet: Supplementary_Table_S4
Trait	Description	Samples	Reference
SF0	shear force (24 h after slaughter)	368	Tizioto et al., Physiol Genomics, 2013
SF7	shear force (7 d after slaughter)	368	Tizioto et al., Physiol Genomics, 2013
SF14	shear force (14 d after slaughter)	368	Tizioto et al., Physiol Genomics, 2013
BFT	backfat thickness	371	Tizioto et al., Physiol Genomics, 2013
DMI	dry matter intake	342	de Oliveira, BMC Genet, 2014
ADG	average daily gain	342	de Oliveira, BMC Genet, 2014
FE	feed efficiency	342	de Oliveira, BMC Genet, 2014
FC	feed conversion	342	de Oliveira, BMC Genet, 2014
RFI	residual feed intake	342	de Oliveira, BMC Genet, 2014
Potassium		294	Tizioto et al., Genet Sel Evol, 2015
Calcium		294	Tizioto et al., Genet Sel Evol, 2015
Iron		294	Tizioto et al., Genet Sel Evol, 2015
Zinc		294	Tizioto et al., Genet Sel Evol, 2015
IMF	intramuscular fat	285	Cesar et al., BMC Genet, 2014
SFA	saturated fatty acids	373	Cesar et al., BMC Genet, 2014
MUFA	mono-unsaturated fatty acids	373	Cesar et al., BMC Genet, 2014
PUFA	poly-unsaturated fatty acids	373	Cesar et al., BMC Genet, 2014

## Sheet: Supplementary_Table_S5
ID	Bases_sequenced	Initial_Coverage	Bases_after_filtering	Final_Coverage	#reads	%reads_mapped	%secondary_reads	%properly_paired
NE1362	46667586900	15.556	38703372600	12.901	387899439	99.54	0.223	96.77
NE1380	47627812000	15.876	39512985400	13.171	395915645	99.58	0.198	97.23
NE1383	47234037300	15.745	39456947100	13.152	395506227	99.60	0.237	96.83
NE1388	42304396200	14.101	32817110700	10.939	329106907	99.58	0.284	95.23
NE1391	49381801500	16.461	40387472800	13.462	405037246	99.60	0.287	95.81
NE3323	45777458000	15.259	36922414100	12.307	370151014	99.59	0.250	96.42
NE1358	55299144400	18.433	46369533900	15.457	465124525	99.62	0.307	94.69
NE1359	52494456200	17.498	44169973100	14.723	443048202	99.61	0.304	95.08
NE1360	49634717600	16.545	41047168500	13.682	411622659	99.64	0.280	95.27
NE1379	47284033600	15.761	39336414100	13.112	394387192	99.66	0.259	96.19
NE1381	51148309000	17.049	43918691000	14.639	440048187	99.65	0.196	97.31
NE1382	48848417600	16.282	40326858400	13.442	405373927	99.65	0.519	90.90
NE1384	46408433800	15.469	37771733300	12.591	379385725	99.61	0.440	99.71
NE1389	54181719600	18.061	45913027200	15.304	459864553	99.68	0.160	97.74
NE1390	51361763400	17.121	43892870000	14.631	439909632	99.67	0.223	96.91
NE1394	50054806600	16.685	41631579900	13.877	417655299	99.60	0.320	94.14
NE1395	50663645600	16.888	43058727200	14.353	431296421	99.67	0.164	97.68
NE1707	57656592600	19.218	49493939500	16.498	495928550	99.66	0.199	97.32
